# Supplementary material for: Studying Autism Using Untargeted Metabolomics in Newborn Screening Samples
Source: J Mol Neurosci. 2021 Jan 30;71(7):1378–93. doi: 10.1007/s12031-020-01787-2 (PMC8233278; doi:10.1007/s12031-020-01787-2)
Supplement: Supplementary file 2 — Supplementary file2: Online Resource 2: MZmine batch.xml file used to preprocess the raw data. (XML 11 KB) [file 12031_2020_1787_MOESM2_ESM.zip]

Archive with 1 entries (1 files):
- 12031_2020_1787_MOESM2_ESM.xml
