# Supplementary material for: Studying Autism Using Untargeted Metabolomics in Newborn Screening Samples
Source: J Mol Neurosci. 2021 Jan 30;71(7):1378–93. doi: 10.1007/s12031-020-01787-2 (PMC8233278; doi:10.1007/s12031-020-01787-2)
Supplement: Supplementary file 2 — Supplementary file2: Online Resource 2: MZmine batch.xml file used to preprocess the raw data. (XML 11 KB) [file 12031_2020_1787_MOESM2_ESM.zip › 12031_2020_1787_MOESM2_ESM.xml]

<?xml version="1.0" encoding="UTF-8"?>
<batch>
    <batchstep method="net.sf.mzmine.modules.rawdatamethods.peakpicking.massdetection.MassDetectionModule">
        <parameter name="Raw data files" type="ALL_FILES"/>
        <parameter name="Scans">
            <ms_level>1</ms_level>
            <scan_definition/>
        </parameter>
        <parameter name="Mass detector" selected="Centroid">
            <module name="Centroid">
                <parameter name="Noise level">10000.0</parameter>
            </module>
            <module name="Exact mass">
                <parameter name="Noise level">0.0</parameter>
            </module>
            <module name="Local maxima">
                <parameter name="Noise level"/>
            </module>
            <module name="Recursive threshold">
                <parameter name="Noise level"/>
                <parameter name="Min m/z peak width"/>
                <parameter name="Max m/z peak width"/>
            </module>
            <module name="Wavelet transform">
                <parameter name="Noise level">100.0</parameter>
                <parameter name="Scale level">5</parameter>
                <parameter name="Wavelet window size (%)">0.3</parameter>
            </module>
        </parameter>
        <parameter name="Mass list name">masses_MS1.1E4_MS2.0</parameter>
        <parameter name="Output netCDF filename (optional)" selected="false"/>
    </batchstep>
    <batchstep method="net.sf.mzmine.modules.rawdatamethods.peakpicking.massdetection.MassDetectionModule">
        <parameter name="Raw data files" type="ALL_FILES"/>
        <parameter name="Scans">
            <ms_level>2</ms_level>
            <scan_definition/>
        </parameter>
        <parameter name="Mass detector" selected="Exact mass">
            <module name="Centroid">
                <parameter name="Noise level">10000.0</parameter>
            </module>
            <module name="Exact mass">
                <parameter name="Noise level">0.0</parameter>
            </module>
            <module name="Local maxima">
                <parameter name="Noise level"/>
            </module>
            <module name="Recursive threshold">
                <parameter name="Noise level"/>
                <parameter name="Min m/z peak width"/>
                <parameter name="Max m/z peak width"/>
            </module>
            <module name="Wavelet transform">
                <parameter name="Noise level">100.0</parameter>
                <parameter name="Scale level">5</parameter>
                <parameter name="Wavelet window size (%)">0.3</parameter>
            </module>
        </parameter>
        <parameter name="Mass list name">masses_MS1.1E4_MS2.0</parameter>
        <parameter name="Output netCDF filename (optional)" selected="false"/>
    </batchstep>
    <batchstep method="net.sf.mzmine.modules.masslistmethods.ADAPchromatogrambuilder.ADAPChromatogramBuilderModule">
        <parameter name="Raw data files" type="BATCH_LAST_FILES"/>
        <parameter name="Scans">
            <ms_level>1</ms_level>
        </parameter>
        <parameter name="Mass list">masses_MS1.1E4_MS2.0</parameter>
        <parameter name="Min group size in # of scans">7</parameter>
        <parameter name="Group intensity threshold">10000.0</parameter>
        <parameter name="Min highest intensity">150000.0</parameter>
        <parameter name="m/z tolerance">
            <absolutetolerance>0.001</absolutetolerance>
            <ppmtolerance>5.0</ppmtolerance>
        </parameter>
        <parameter name="Suffix">chromatograms_7sc_1E4_1.5E5_5ppm</parameter>
    </batchstep>
    <batchstep method="net.sf.mzmine.modules.peaklistmethods.peakpicking.deconvolution.DeconvolutionModule">
        <parameter name="Feature lists" type="GUI_SELECTED_PEAKLISTS"/>
        <parameter name="Suffix">deconvoluted_110_0.1_pd0.05to1</parameter>
        <parameter name="Algorithm" selected="Wavelets (ADAP)">
            <module name="Baseline cut-off">
                <parameter name="Min peak height"/>
                <parameter name="Peak duration range (min)">
                    <min>0.0</min>
                    <max>10.0</max>
                </parameter>
                <parameter name="Baseline level"/>
            </module>
            <module name="Noise amplitude">
                <parameter name="Min peak height"/>
                <parameter name="Peak duration range (min)">
                    <min>0.0</min>
                    <max>10.0</max>
                </parameter>
                <parameter name="Amplitude of noise"/>
            </module>
            <module name="Savitzky-Golay">
                <parameter name="Min peak height"/>
                <parameter name="Peak duration range (min)">
                    <min>0.0</min>
                    <max>10.0</max>
                </parameter>
                <parameter name="Derivative threshold level"/>
            </module>
            <module name="Local minimum search">
                <parameter name="Chromatographic threshold"/>
                <parameter name="Search minimum in RT range (min)"/>
                <parameter name="Minimum relative height"/>
                <parameter name="Minimum absolute height"/>
                <parameter name="Min ratio of peak top/edge"/>
                <parameter name="Peak duration range (min)">
                    <min>0.0</min>
                    <max>10.0</max>
                </parameter>
            </module>
            <module name="Wavelets (XCMS)">
                <parameter name="S/N threshold">10.0</parameter>
                <parameter name="Wavelet scales">
                    <min>0.25</min>
                    <max>5.0</max>
                </parameter>
                <parameter name="Peak duration range">
                    <min>0.0</min>
                    <max>10.0</max>
                </parameter>
                <parameter name="Peak integration method">Use smoothed data</parameter>
                <parameter name="R engine">RCaller</parameter>
            </module>
            <module name="Wavelets (ADAP)">
                <parameter name="S/N threshold">10.0</parameter>
                <parameter name="S/N estimator" selected="Intensity window SN">
                    <module name="Intensity window SN"/>
                    <module name="Wavelet Coeff. SN">
                        <parameter name="Peak width mult.">3.0</parameter>
                        <parameter name="abs(wavelet coeffs.)">true</parameter>
                    </module>
                </parameter>
                <parameter name="min feature height">10000.0</parameter>
                <parameter name="coefficient/area threshold">110.0</parameter>
                <parameter name="Peak duration range">
                    <min>0.05</min>
                    <max>1.0</max>
                </parameter>
                <parameter name="RT wavelet range">
                    <min>0.0</min>
                    <max>0.1</max>
                </parameter>
            </module>
        </parameter>
        <parameter measure="MEDIAN" name="m/z center calculation" weighting="NONE">CenterFunction</parameter>
        <parameter name="m/z range for MS2 scan pairing (Da)" selected="true">0.01</parameter>
        <parameter name="RT range for MS2 scan pairing (min)" selected="true">0.4</parameter>
        <parameter name="Remove original feature list">false</parameter>
    </batchstep>
    <batchstep method="net.sf.mzmine.modules.peaklistmethods.isotopes.deisotoper.IsotopeGrouperModule">
        <parameter name="Feature lists" type="GUI_SELECTED_PEAKLISTS"/>
        <parameter name="Name suffix">deisotoped</parameter>
        <parameter name="m/z tolerance">
            <absolutetolerance>0.001</absolutetolerance>
            <ppmtolerance>5.0</ppmtolerance>
        </parameter>
        <parameter name="Retention time tolerance" type="absolute">0.1</parameter>
        <parameter name="Monotonic shape">true</parameter>
        <parameter name="Maximum charge">3</parameter>
        <parameter name="Representative isotope">Most intense</parameter>
        <parameter name="Remove original peaklist">false</parameter>
    </batchstep>
    <batchstep method="net.sf.mzmine.modules.peaklistmethods.alignment.join.JoinAlignerModule">
        <parameter name="Feature lists" type="GUI_SELECTED_PEAKLISTS"/>
        <parameter name="Feature list name">Aligned feature list</parameter>
        <parameter name="m/z tolerance">
            <absolutetolerance>0.001</absolutetolerance>
            <ppmtolerance>5.0</ppmtolerance>
        </parameter>
        <parameter name="Weight for m/z">75.0</parameter>
        <parameter name="Retention time tolerance" type="absolute">0.1</parameter>
        <parameter name="Weight for RT">25.0</parameter>
        <parameter name="Require same charge state">true</parameter>
        <parameter name="Require same ID">false</parameter>
        <parameter name="Compare isotope pattern" selected="false">
            <parameter name="Isotope m/z tolerance">
                <absolutetolerance>0.001</absolutetolerance>
                <ppmtolerance>5.0</ppmtolerance>
            </parameter>
            <parameter name="Minimum absolute intensity"/>
            <parameter name="Minimum score"/>
        </parameter>
    </batchstep>
    <batchstep method="net.sf.mzmine.modules.peaklistmethods.filtering.rowsfilter.RowsFilterModule">
        <parameter name="Feature lists" type="GUI_SELECTED_PEAKLISTS"/>
        <parameter name="Name suffix">filtered_15_na</parameter>
        <parameter name="Minimum peaks in a row" selected="true">15.0</parameter>
        <parameter name="Minimum peaks in an isotope pattern" selected="false"/>
        <parameter name="m/z" selected="false">
            <min>80.0</min>
            <max>1049.9483</max>
        </parameter>
        <parameter name="Retention time" selected="true">
            <min>0.27</min>
            <max>9.8</max>
        </parameter>
        <parameter name="Peak duration range" selected="true">
            <min>0.05</min>
            <max>1.0</max>
        </parameter>
        <parameter name="Chromatographic FWHM" selected="false">
            <min>0.0</min>
            <max>1.0</max>
        </parameter>
        <parameter name="Charge" selected="false"/>
        <parameter name="Kendrick mass defect" selected="false">
            <parameter name="Kendrick mass defect">
                <min>0.0</min>
                <max>1.0</max>
            </parameter>
            <parameter name="Kendrick mass base"/>
            <parameter name="Shift">0.0</parameter>
            <parameter name="Charge">1</parameter>
            <parameter name="Divisor">1</parameter>
            <parameter name="Use Remainder of Kendrick mass">false</parameter>
        </parameter>
        <parameter name="Parameter">No parameters defined</parameter>
        <parameter name="Only identified?">false</parameter>
        <parameter name="Text in identity" selected="false"/>
        <parameter name="Text in comment" selected="false"/>
        <parameter name="Keep or remove rows">Keep rows that match all criteria</parameter>
        <parameter name="Keep only peaks with MS2 scan (GNPS)">false</parameter>
        <parameter name="Reset the peak number ID">false</parameter>
        <parameter name="Remove source feature list after filtering">false</parameter>
    </batchstep>
</batch>
