# Supplementary material for: Studying Autism Using Untargeted Metabolomics in Newborn Screening Samples
Source: J Mol Neurosci. 2021 Jan 30;71(7):1378–93. doi: 10.1007/s12031-020-01787-2 (PMC8233278; doi:10.1007/s12031-020-01787-2)
Supplement: Supplementary file 6 — Supplementary file6: Online Resource 6: All features including annotated compounds. Out of the 4360 features detected, 150 (113 unique unlabeled) could be annotated by GNPS library matching (annotation level 2) or in-house TraceFinder library (annotation level 1) and an additional 859 by MolNetEnhancer (annotation level 3). (XLSX 1145 KB) [file 12031_2020_1787_MOESM6_ESM.xlsx]

## Sheet: AddFile7
Each node in the network represents a mass spectral feature, which we here use as a proxy for a metabolite. Connected nodes represent high tandem mass spectral similarity, implying high chemical structural similarity. All features including: - Annotated compounds with confidence levels 1 and 2, - features for which structural information at the chemical class level could be retrieved (level 3), -…
Courraud et al. 2020
1 according to Sumner LW, Amber A, Barrett D et al. Proposed minimum reporting standards for chemical analysis Chemical Analysis Working Group (CAWG) Metabolomics Standards Initiative (MSI). Metabolomics 2007; 3: 211-221. 2 A chemical classification score of 1 means that all nodes within a given molecular family had at least one in silico chemical structural hit [Ernst et al., 2019] ND: not detec…										Structural information retrieved through the MolNetEnhancer workflow and ClassyFire Ernst, Madeleine, Kyo Bin Kang, Andrés Mauricio Caraballo-Rodríguez, Louis-Felix Nothias, Joe Wandy, Christopher Chen, Mingxun Wang, et al. “MolNetEnhancer: Enhanced Molecular Networks by Integrating Metabolome Mining and Annotation Tools.” Metabolites 9, no. 7 (July 2019): 144. https://doi.org/10.3390/metabo90701…
Feature ID	precursor m/z	RT (min)	Compound name if annotation level 1 or 2	Annotation level1	Annotation source	Adduct	m/z Error (ppm)	Cluster number (component index)	Number of nodes per cluster	Kingdom	Kingdom score2	Chemical superclass	Superclass score2	Chemical class	Class score2	Chemical subclass	Subclass score2	Direct parent	Direct parent score2	Molecular framework	Molecular framework score2	Compound Name as retrieved from the GNPS library	Smiles	INCHI	missing values in controls	max in controls	average in controls	SD in controls	missing values in cases	max in cases	average in cases	SD in cases	FC average case/ average controls	CV pools	missing values in pools over four replicated injections	max in paper blanks	average in paper blanks
3207	296.146	8.93245		3				97	2	Organic compounds	0.5	Organoheterocyclic compounds	0.45	Azoles	0.2	0	0.2	Phenylpyrazoles	0.15	Aromatic heteropolycyclic compounds	0.2				0.0540541	5.4158e+06	4.28031e+06	653308	0.189189	5.99295e+06	4.44599e+06	784155	1.03871	0.0367998	1	ND	ND
31	296.306	7.60147		3				97	2	Organic compounds	0.5	Organoheterocyclic compounds	0.45	Azoles	0.2	0	0.2	Phenylpyrazoles	0.15	Aromatic heteropolycyclic compounds	0.2				0	1.2764e+08	1.13858e+08	6.36882e+06	0	1.24958e+08	1.1246e+08	5.98798e+06	0.987723	0.0696717	0	1.12977e+08	1.0911e+08
2103	166.05	3.5896	4-Pyridoxate	2	GNPS	M-H2O+H	4.87034	11	84	Organic compounds	0.738095	Organoheterocyclic compounds	0.213011	Benzene and substituted derivatives	0.105979	0	0.102556	Alpha amino acids	0.0380952	Aliphatic acyclic compounds	0.247695	4-PYRIDOXATE	CC1=NC=C(CO)C(C(O)=O)=C1O	"InChI=1S/C8H9NO4/c1-4-7(11)6(8(12)13)5(3-10)2-9-4/h2,10-11H,3H2,1H3,(H,12,13)"	0.027027	3.1509e+06	1.86036e+06	521684	0.135135	2.90548e+06	2.03888e+06	445675	1.09596	0.0185706	0	ND	ND
328	177.055	6.2743	Diethyl phthalate	2	GNPS	M+H-C2H6O	2.24071	11	84	Organic compounds	0.738095	Organoheterocyclic compounds	0.213011	Benzene and substituted derivatives	0.105979	0	0.102556	Alpha amino acids	0.0380952	Aliphatic acyclic compounds	0.247695	Spectral Match to Diethyl phthalate from NIST14	N/A	N/A	0	3.17206e+07	1.31156e+07	4.51106e+06	0	2.577e+07	1.22389e+07	2.95815e+06	0.933156	0.0299143	0	1.15472e+07	1.12648e+07
517	223.096	6.2748	Diethyl phthalate	2	GNPS	M+H	2.66742	11	84	Organic compounds	0.738095	Organoheterocyclic compounds	0.213011	Benzene and substituted derivatives	0.105979	0	0.102556	Alpha amino acids	0.0380952	Aliphatic acyclic compounds	0.247695	Spectral Match to Diethyl phthalate from NIST14	N/A	N/A	0	1.76472e+07	6.86078e+06	2.49279e+06	0	1.41953e+07	6.43082e+06	1.6782e+06	0.937331	0.0455637	0	6.06642e+06	5.75794e+06
5835	223.096	6.1278	Diethyl phthalate	2	GNPS	M+H	1.84668	11	84	Organic compounds	0.738095	Organoheterocyclic compounds	0.213011	Benzene and substituted derivatives	0.105979	0	0.102556	Alpha amino acids	0.0380952	Aliphatic acyclic compounds	0.247695	Spectral Match to Diethyl phthalate from NIST14	N/A	N/A	0.756757	1.70732e+07	8.1251e+06	4.25025e+06	0.675676	5.29404e+07	1.17028e+07	1.33709e+07	1.44032	0	4	ND	ND
826	223.096	5.9827	Monoisobutyl phthalate	2	GNPS	M+H	1.36791	11	84	Organic compounds	0.738095	Organoheterocyclic compounds	0.213011	Benzene and substituted derivatives	0.105979	0	0.102556	Alpha amino acids	0.0380952	Aliphatic acyclic compounds	0.247695	Mono-isobutyl phthalate	CC(C)COC(=O)C1=CC=CC=C1C(O)=O	"InChI=1S/C12H14O4/c1-8(2)7-16-12(15)10-6-4-3-5-9(10)11(13)14/h3-6,8H,7H2,1-2H3,(H,13,14)"	0.351351	4.19832e+07	1.11954e+07	9.46066e+06	0.378378	8.98871e+07	1.03926e+07	1.81012e+07	0.928295	0.0230635	0	1.13648e+06	1.09751e+06
28	170.117	8.7277	Naphazoline HCl	2	GNPS	M+H	1.70422	3	5	Organic compounds	1	Benzenoids	0.62	Benzene and substituted derivatives	0.48	0	0.16	Benzoyl derivatives	0.16	Aromatic homomonocyclic compounds	0.62	NaphazolineHCl	N/A	N/A	0.135135	2.6022e+08	1.86668e+08	1.68446e+07	0	2.45414e+08	1.94165e+08	2.11904e+07	1.04016	0.00968419	0	2.40489e+08	2.34539e+08
440	149.023	7.813	Phthalic anhydride	2	GNPS	M+H	1.3311	11	84	Organic compounds	0.738095	Organoheterocyclic compounds	0.213011	Benzene and substituted derivatives	0.105979	0	0.102556	Alpha amino acids	0.0380952	Aliphatic acyclic compounds	0.247695	Spectral Match to Phthalic anhydride from NIST14	N/A	N/A	0.0810811	9.88362e+06	8.1622e+06	769107	0.324324	1.2831e+07	8.25044e+06	1.35236e+06	1.01081	0.0455889	1	9.25665e+06	8.821e+06
505	149.023	9.3122	Phthalic anhydride	2	GNPS	M+H	1.3311	11	84	Organic compounds	0.738095	Organoheterocyclic compounds	0.213011	Benzene and substituted derivatives	0.105979	0	0.102556	Alpha amino acids	0.0380952	Aliphatic acyclic compounds	0.247695	Spectral Match to Phthalic anhydride from NIST14	N/A	N/A	0.135135	5.83526e+06	2.79066e+06	963630	0.135135	7.79111e+06	2.7515e+06	1.19749e+06	0.985965	0.0757098	0	2.6704e+06	2.5493e+06
104	327.008	6.7694	Tris(1-chloro-2-propyl)phosphate	2	GNPS	M+H	0	184	2	Organic compounds	1	Organoheterocyclic compounds	0.45	Benzene and substituted derivatives	0.35	0	0.183333	Benzazepines	0.1	Aromatic heteromonocyclic compounds	0.45	0327_Tris(1-chloro-2-propyl)phosphate	CC(CCl)OP(=O)(OC(C)CCl)OC(C)CCl	"InChI=1S/C9H18Cl3O4P/c1-7(4-10)14-17(13,15-8(2)5-11)16-9(3)6-12/h7-9H,4-6H2,1-3H3"	0	4.35208e+07	4.0812e+07	1.2934e+06	0	4.43352e+07	4.16478e+07	1.47698e+06	1.02048	0.0340619	0	4.50964e+07	4.35944e+07
341	165.055	0.7203	Tyrosine	2	GNPS	M+H-NH3	21.8179	11	84	Organic compounds	0.738095	Organoheterocyclic compounds	0.213011	Benzene and substituted derivatives	0.105979	0	0.102556	Alpha amino acids	0.0380952	Aliphatic acyclic compounds	0.247695	Spectral Match to L-Tyrosine from NIST14	N/A	N/A	0.027027	5.31902e+07	2.88294e+07	9.48514e+06	0.108108	7.73285e+07	2.98964e+07	1.44425e+07	1.03701	0.0268684	0	ND	ND
8324	204.979	1.12273		3				173	2	Organic compounds	1	Benzenoids	1	Benzene and substituted derivatives	0.666667	0	0.333333	Phenol esters	0.333333	Aromatic homomonocyclic compounds	1				0.486486	580794	293016	121295	0.621622	1.3658e+06	361393	298734	1.23335		3	ND	ND
3021	204.979	1.12537		3				173	2	Organic compounds	1	Benzenoids	1	Benzene and substituted derivatives	0.666667	0	0.333333	Phenol esters	0.333333	Aromatic homomonocyclic compounds	1				0.513514	580794	329315	124608	0.513514	1.3658e+06	414649	279198	1.25912	0.0672701	0	ND	ND
535	135.079	8.71102		3				3	5	Organic compounds	1	Benzenoids	0.62	Benzene and substituted derivatives	0.48	0	0.16	Benzoyl derivatives	0.16	Aromatic homomonocyclic compounds	0.62				0.324324	1.11468e+07	5.87145e+06	2.72808e+06	0.27027	1.51986e+07	5.70881e+06	2.94896e+06	0.9723	0.33117	1	1.22373e+07	7.7891e+06
207	135.08	8.73231		3				3	5	Organic compounds	1	Benzenoids	0.62	Benzene and substituted derivatives	0.48	0	0.16	Benzoyl derivatives	0.16	Aromatic homomonocyclic compounds	0.62				0	3.45586e+07	2.21585e+07	3.93421e+06	0	3.48655e+07	2.34102e+07	4.04033e+06	1.05649	0.11099	0	3.377e+07	2.99127e+07
329	152.107	8.72719		3				3	5	Organic compounds	1	Benzenoids	0.62	Benzene and substituted derivatives	0.48	0	0.16	Benzoyl derivatives	0.16	Aromatic homomonocyclic compounds	0.62				0	2.18314e+07	1.70075e+07	1.22037e+06	0	2.3273e+07	1.75817e+07	1.97836e+06	1.03376	0.0173562	0	2.30034e+07	2.21991e+07
102	153.091	8.72817		3				3	5	Organic compounds	1	Benzenoids	0.62	Benzene and substituted derivatives	0.48	0	0.16	Benzoyl derivatives	0.16	Aromatic homomonocyclic compounds	0.62				0	7.83513e+07	5.53587e+07	4.66392e+06	0.0540541	7.59374e+07	5.86314e+07	5.80976e+06	1.05912	0.01941	0	7.19987e+07	7.10362e+07
4806	194.081	5.77037		3				112	3	Organic compounds	1	Benzenoids	0.566667	Benzene and substituted derivatives	0.4	0	0.133333	Isoindolones	0.1	Aromatic homomonocyclic compounds	0.6				0.378378	2.18385e+06	902391	406681	0.459459	1.98851e+06	855132	346766	0.947629		2	ND	ND
3635	194.081	5.63853		3				112	3	Organic compounds	1	Benzenoids	0.566667	Benzene and substituted derivatives	0.4	0	0.133333	Isoindolones	0.1	Aromatic homomonocyclic compounds	0.6				0.162162	2.39368e+06	1.40965e+06	417527	0.189189	2.35628e+06	1.45557e+06	488039	1.03257	0.241856	0	ND	ND
12463	194.081	5.76473		3				112	3	Organic compounds	1	Benzenoids	0.566667	Benzene and substituted derivatives	0.4	0	0.133333	Isoindolones	0.1	Aromatic homomonocyclic compounds	0.6				0.72973	1.31401e+06	827275	216232	0.702703	968928	812484	114855	0.98212		3	ND	ND
124	329.005	6.76909		3				184	2	Organic compounds	1	Organoheterocyclic compounds	0.45	Benzene and substituted derivatives	0.35	0	0.183333	Benzazepines	0.1	Aromatic heteromonocyclic compounds	0.45				0	4.14584e+07	3.91335e+07	1.28314e+06	0	4.22938e+07	3.96762e+07	1.31808e+06	1.01387	0.0488874	0	4.26404e+07	4.21686e+07
1257	121.04	0.586575		3				22	4	Organic compounds	0.75	Benzenoids	0.325	Benzene and substituted derivatives	0.3	0	0.275	Acyl chlorides	0.125	Aromatic homomonocyclic compounds	0.325				0.162162	8.45702e+07	6.99423e+06	1.50161e+07	0.162162	1.60883e+07	4.48809e+06	4.31996e+06	0.641684	0.0253831	0	1.54754e+06	1.54754e+06
4048	121.065	0.72069		3				22	4	Organic compounds	0.75	Benzenoids	0.325	Benzene and substituted derivatives	0.3	0	0.275	Acyl chlorides	0.125	Aromatic homomonocyclic compounds	0.325				0.189189	1.80427e+06	1.14267e+06	294604	0.351351	2.21614e+06	1.19316e+06	363066	1.04419	0.0396181	0	ND	ND
2026	121.122	1.30545		3				22	4	Organic compounds	0.75	Benzenoids	0.325	Benzene and substituted derivatives	0.3	0	0.275	Acyl chlorides	0.125	Aromatic homomonocyclic compounds	0.325				0.162162	3.28889e+06	2.2183e+06	454759	0.162162	3.10403e+06	2.16848e+06	548222	0.977542	0.059042	0	3.10947e+06	2.71726e+06
1751	149.06	4.9805		3				49	2	Organic compounds	1	Organoheterocyclic compounds	0.4	Benzene and substituted derivatives	0.3	0	0.3	Cinnamaldehydes	0.2	Aromatic homomonocyclic compounds	0.5				0.324324	1.81573e+06	1.43976e+06	133537	0.513514	1.57878e+06	1.3791e+06	95006.8	0.957867		2	1.59852e+06	1.44483e+06
357	149.06	4.70985		3				49	2	Organic compounds	1	Organoheterocyclic compounds	0.4	Benzene and substituted derivatives	0.3	0	0.3	Cinnamaldehydes	0.2	Aromatic homomonocyclic compounds	0.5				0	1.48517e+07	1.42889e+07	282218	0	1.49697e+07	1.424e+07	259009	0.996574	0.0199055	0	1.45734e+07	1.42725e+07
974	166.029	0.296084		3				22	4	Organic compounds	0.75	Benzenoids	0.325	Benzene and substituted derivatives	0.3	0	0.275	Acyl chlorides	0.125	Aromatic homomonocyclic compounds	0.325				0	1.34515e+07	7.10226e+06	3.00869e+06	0	1.54183e+07	8.08048e+06	3.06558e+06	1.13773	0.176746	0	1.15616e+07	9.60122e+06
4112	157.084	2.36444		3				15	6	Organic compounds	1	Organoheterocyclic compounds	0.386111	Benzene and substituted derivatives	0.216667	0	0.133333	Nitrobenzenes	0.1	Aliphatic heteromonocyclic compounds	0.225				0.72973	725121	476702	103215	0.756757	989561	397407	238731	0.833661		4	ND	ND
2756	157.084	2.50843		3				15	6	Organic compounds	1	Organoheterocyclic compounds	0.386111	Benzene and substituted derivatives	0.216667	0	0.133333	Nitrobenzenes	0.1	Aliphatic heteromonocyclic compounds	0.225				0.243243	2.45971e+06	1.03529e+06	699891	0.27027	3.92288e+06	997774	780015	0.963759	0.0475381	0	ND	ND
13	158.003	0.296495		3				15	6	Organic compounds	1	Organoheterocyclic compounds	0.386111	Benzene and substituted derivatives	0.216667	0	0.133333	Nitrobenzenes	0.1	Aliphatic heteromonocyclic compounds	0.225				0	1.18407e+09	6.05974e+08	2.72343e+08	0	1.35074e+09	6.88808e+08	2.81729e+08	1.1367	0.194321	0	1.05184e+09	7.93659e+08
903	158.154	0.595885		3				15	6	Organic compounds	1	Organoheterocyclic compounds	0.386111	Benzene and substituted derivatives	0.216667	0	0.133333	Nitrobenzenes	0.1	Aliphatic heteromonocyclic compounds	0.225				0.216216	2.11603e+06	1.37496e+06	249523	0.432432	2.02713e+06	1.35016e+06	249698	0.981959	0.105287	0	1.48804e+06	1.48804e+06
2461	159	0.295414		3				15	6	Organic compounds	1	Organoheterocyclic compounds	0.386111	Benzene and substituted derivatives	0.216667	0	0.133333	Nitrobenzenes	0.1	Aliphatic heteromonocyclic compounds	0.225				0	4.42716e+06	2.17794e+06	989509	0.0540541	4.92066e+06	2.51719e+06	1.10421e+06	1.15577	0.211165	0	3.85733e+06	2.69927e+06
1242	190.029	0.295696		3				15	6	Organic compounds	1	Organoheterocyclic compounds	0.386111	Benzene and substituted derivatives	0.216667	0	0.133333	Nitrobenzenes	0.1	Aliphatic heteromonocyclic compounds	0.225				0	1.11052e+07	5.34541e+06	2.41031e+06	0	1.17785e+07	6.05687e+06	2.495e+06	1.1331	0.223987	0	9.28695e+06	6.91298e+06
2983	151.061	0.866512		3				194	2	Organic compounds	1	Organoheterocyclic compounds	0.55	Benzene and substituted derivatives	0.2	0	0.35	Tetrahydroisoquinolines	0.166667	Aromatic heteropolycyclic compounds	0.55				0.027027	757577	361833	140202	0.162162	1.16251e+06	359815	216546	0.994423	0.0636251	0	ND	ND
870	151.096	1.17123		3				194	2	Organic compounds	1	Organoheterocyclic compounds	0.55	Benzene and substituted derivatives	0.2	0	0.35	Tetrahydroisoquinolines	0.166667	Aromatic heteropolycyclic compounds	0.55				0	6.20507e+06	3.4459e+06	1.04729e+06	0.027027	5.03163e+06	2.99742e+06	937693	0.869852	0.102753	0	2.34933e+06	1.93286e+06
1505	302.102	4.47342		3				42	3	Organic compounds	1	Organoheterocyclic compounds	0.5	Benzene and substituted derivatives	0.2	0	0.4	Benzodioxoles	0.1	Aromatic heteropolycyclic compounds	0.5				0.243243	5.85355e+06	2.99819e+06	993241	0.27027	5.41915e+06	3.24237e+06	1.14077e+06	1.08144	0.00661756	1	ND	ND
2641	302.102	4.29676		3				42	3	Organic compounds	1	Organoheterocyclic compounds	0.5	Benzene and substituted derivatives	0.2	0	0.4	Benzodioxoles	0.1	Aromatic heteropolycyclic compounds	0.5				0.027027	2.14279e+06	1.09845e+06	387075	0.162162	2.02165e+06	1.19506e+06	422816	1.08796	0.0253898	0	ND	ND
1180	302.102	4.63039		3				42	3	Organic compounds	1	Organoheterocyclic compounds	0.5	Benzene and substituted derivatives	0.2	0	0.4	Benzodioxoles	0.1	Aromatic heteropolycyclic compounds	0.5				0.027027	8.21752e+06	4.26726e+06	1.51413e+06	0.135135	7.84382e+06	4.62527e+06	1.69769e+06	1.0839	0.028852	0	ND	ND
1025	235.154	5.58072		3				4	7	Organic compounds	1	Organoheterocyclic compounds	0.442857	Benzene and substituted derivatives	0.2	0	0.157143	Dihydropyridines	0.0714286	Aromatic heteropolycyclic compounds	0.385714				0	2.12547e+06	1.63069e+06	281738	0	2.16244e+06	1.62032e+06	282289	0.993639	0.180681	0	2.25947e+06	1.9646e+06
837	252.18	5.58062		3				4	7	Organic compounds	1	Organoheterocyclic compounds	0.442857	Benzene and substituted derivatives	0.2	0	0.157143	Dihydropyridines	0.0714286	Aromatic heteropolycyclic compounds	0.385714				0	3.07694e+06	2.34231e+06	419437	0	3.07657e+06	2.32696e+06	392549	0.993444	0.151593	0	3.11461e+06	2.73796e+06
1238	296.207	5.73312		3				4	7	Organic compounds	1	Organoheterocyclic compounds	0.442857	Benzene and substituted derivatives	0.2	0	0.157143	Dihydropyridines	0.0714286	Aromatic heteropolycyclic compounds	0.385714				0	2.04413e+06	1.50749e+06	278864	0	2.10845e+06	1.48679e+06	279525	0.986267	0.201756	0	2.10167e+06	1.79611e+06
2216	328.196	3.43201		3				4	7	Organic compounds	1	Organoheterocyclic compounds	0.442857	Benzene and substituted derivatives	0.2	0	0.157143	Dihydropyridines	0.0714286	Aromatic heteropolycyclic compounds	0.385714				0.0540541	1.54972e+06	1.32383e+06	143798	0	1.50501e+06	1.32448e+06	205038	1.00049	0.079878	0	1.47666e+06	1.32874e+06
1056	356.191	3.98361		3				4	7	Organic compounds	1	Organoheterocyclic compounds	0.442857	Benzene and substituted derivatives	0.2	0	0.157143	Dihydropyridines	0.0714286	Aromatic heteropolycyclic compounds	0.385714				0.0810811	2.38717e+06	1.31211e+06	467976	0.027027	2.24251e+06	1.25868e+06	457388	0.959283	0.375385	0	2.47675e+06	1.80756e+06
1308	400.218	4.2112		3				4	7	Organic compounds	1	Organoheterocyclic compounds	0.442857	Benzene and substituted derivatives	0.2	0	0.157143	Dihydropyridines	0.0714286	Aromatic heteropolycyclic compounds	0.385714				0.351351	1.31739e+06	874231	254755	0.378378	1.36894e+06	888598	226721	1.01643	0.180775	1	1.34789e+06	980351
2341	444.244	4.3996		3				4	7	Organic compounds	1	Organoheterocyclic compounds	0.442857	Benzene and substituted derivatives	0.2	0	0.157143	Dihydropyridines	0.0714286	Aromatic heteropolycyclic compounds	0.385714				0.810811	701298	549154	172070	0.756757	712636	540992	148501	0.985136		2	918693	918693
951	97.0076	0.296635		3				11	84	Organic compounds	0.738095	Organoheterocyclic compounds	0.213011	Benzene and substituted derivatives	0.105979	0	0.102556	Alpha amino acids	0.0380952	Aliphatic acyclic compounds	0.247695				0	1.80667e+07	9.0882e+06	4.25765e+06	0	2.11787e+07	1.04727e+07	4.4704e+06	1.15234	0.204549	0	1.51498e+07	1.16562e+07
4694	97.0283	0.450773		3				11	84	Organic compounds	0.738095	Organoheterocyclic compounds	0.213011	Benzene and substituted derivatives	0.105979	0	0.102556	Alpha amino acids	0.0380952	Aliphatic acyclic compounds	0.247695				0.405405	2.18134e+06	1.56431e+06	297133	0.459459	1.93195e+06	1.5096e+06	279610	0.965027		2	ND	ND
621	97.0284	0.300689		3				11	84	Organic compounds	0.738095	Organoheterocyclic compounds	0.213011	Benzene and substituted derivatives	0.105979	0	0.102556	Alpha amino acids	0.0380952	Aliphatic acyclic compounds	0.247695				0	7.87935e+06	2.42247e+06	962544	0	7.38998e+06	2.81612e+06	1.49598e+06	1.1625	0.0879697	0	1.00152e+07	9.38936e+06
278	102.013	0.295339		3				11	84	Organic compounds	0.738095	Organoheterocyclic compounds	0.213011	Benzene and substituted derivatives	0.105979	0	0.102556	Alpha amino acids	0.0380952	Aliphatic acyclic compounds	0.247695				0	7.23777e+07	3.78424e+07	1.77007e+07	0	8.83284e+07	4.31435e+07	1.86097e+07	1.14008	0.20411	0	6.79211e+07	5.11602e+07
812	102.034	0.290519		3				11	84	Organic compounds	0.738095	Organoheterocyclic compounds	0.213011	Benzene and substituted derivatives	0.105979	0	0.102556	Alpha amino acids	0.0380952	Aliphatic acyclic compounds	0.247695				0.486486	4.59254e+06	1.9468e+06	882599	0.243243	5.45158e+06	1.97367e+06	1.00471e+06	1.0138	0.225004	0	5.90737e+06	5.05322e+06
1566	106.008	0.294883		3				11	84	Organic compounds	0.738095	Organoheterocyclic compounds	0.213011	Benzene and substituted derivatives	0.105979	0	0.102556	Alpha amino acids	0.0380952	Aliphatic acyclic compounds	0.247695				0	6.02694e+06	3.21885e+06	1.43172e+06	0	8.10909e+06	3.72367e+06	1.62868e+06	1.15683	0.21611	0	5.83843e+06	4.31454e+06
223	106.95	0.36072		3				11	84	Organic compounds	0.738095	Organoheterocyclic compounds	0.213011	Benzene and substituted derivatives	0.105979	0	0.102556	Alpha amino acids	0.0380952	Aliphatic acyclic compounds	0.247695				0.027027	2.38277e+07	1.82752e+07	2.16507e+06	0.135135	2.29636e+07	1.78342e+07	2.25942e+06	0.975866	0.0175737	0	ND	ND
313	106.992	0.296024		3				11	84	Organic compounds	0.738095	Organoheterocyclic compounds	0.213011	Benzene and substituted derivatives	0.105979	0	0.102556	Alpha amino acids	0.0380952	Aliphatic acyclic compounds	0.247695				0	7.62034e+07	3.98207e+07	1.83995e+07	0	8.9193e+07	4.53607e+07	1.86633e+07	1.13912	0.176556	0	6.9351e+07	5.24348e+07
5911	111.02	0.46885		3				11	84	Organic compounds	0.738095	Organoheterocyclic compounds	0.213011	Benzene and substituted derivatives	0.105979	0	0.102556	Alpha amino acids	0.0380952	Aliphatic acyclic compounds	0.247695				0.621622	2.82406e+06	2.56208e+06	155788	0.72973	2.86412e+06	2.45834e+06	194773	0.959508		3	ND	ND
495	111.023	0.29612		3				11	84	Organic compounds	0.738095	Organoheterocyclic compounds	0.213011	Benzene and substituted derivatives	0.105979	0	0.102556	Alpha amino acids	0.0380952	Aliphatic acyclic compounds	0.247695				0.324324	3.84862e+07	2.09265e+07	8.48515e+06	0.243243	4.38551e+07	2.21928e+07	9.55927e+06	1.06051	0.260566	1	2.54937e+07	2.26189e+07
11860	111.023	0.298543		3				11	84	Organic compounds	0.738095	Organoheterocyclic compounds	0.213011	Benzene and substituted derivatives	0.105979	0	0.102556	Alpha amino acids	0.0380952	Aliphatic acyclic compounds	0.247695				0.648649	4.52489e+07	2.22875e+07	1.27478e+07	0.756757	5.02286e+07	3.18688e+07	1.05276e+07	1.4299		3	3.68267e+07	3.68267e+07
6040	111.044	0.443901		3				11	84	Organic compounds	0.738095	Organoheterocyclic compounds	0.213011	Benzene and substituted derivatives	0.105979	0	0.102556	Alpha amino acids	0.0380952	Aliphatic acyclic compounds	0.247695				0.459459	1.35902e+06	1.04522e+06	164054	0.702703	1.47824e+06	1.0971e+06	200632	1.04963		2	ND	ND
1083	116.972	0.297673		3				11	84	Organic compounds	0.738095	Organoheterocyclic compounds	0.213011	Benzene and substituted derivatives	0.105979	0	0.102556	Alpha amino acids	0.0380952	Aliphatic acyclic compounds	0.247695				0.0540541	2.37761e+06	1.78772e+06	285568	0.0540541	4.21748e+06	1.95712e+06	593631	1.09476	0.127284	1	4.57638e+06	4.57638e+06
1023	116.976	0.295673		3				11	84	Organic compounds	0.738095	Organoheterocyclic compounds	0.213011	Benzene and substituted derivatives	0.105979	0	0.102556	Alpha amino acids	0.0380952	Aliphatic acyclic compounds	0.247695				0	1.65419e+07	8.66524e+06	3.96762e+06	0	2.05372e+07	9.92249e+06	4.18364e+06	1.14509	0.190715	0	1.55816e+07	1.13202e+07
109	120.024	0.295932		3				11	84	Organic compounds	0.738095	Organoheterocyclic compounds	0.213011	Benzene and substituted derivatives	0.105979	0	0.102556	Alpha amino acids	0.0380952	Aliphatic acyclic compounds	0.247695				0	2.20475e+08	1.12199e+08	5.06534e+07	0	2.5637e+08	1.28314e+08	5.29859e+07	1.14364	0.194691	0	1.96232e+08	1.4695e+08
412	121.008	0.29397		3				11	84	Organic compounds	0.738095	Organoheterocyclic compounds	0.213011	Benzene and substituted derivatives	0.105979	0	0.102556	Alpha amino acids	0.0380952	Aliphatic acyclic compounds	0.247695				0.648649	4.85991e+07	2.36559e+07	1.3006e+07	0.648649	4.80592e+07	2.71569e+07	1.04016e+07	1.148		3	3.16031e+07	3.16031e+07
9282	121.008	0.525718		3				11	84	Organic compounds	0.738095	Organoheterocyclic compounds	0.213011	Benzene and substituted derivatives	0.105979	0	0.102556	Alpha amino acids	0.0380952	Aliphatic acyclic compounds	0.247695				0.756757	340784	192330	97738.1	0.756757	386473	162276	94558	0.843738		4	ND	ND
4584	121.008	0.296953		3				11	84	Organic compounds	0.738095	Organoheterocyclic compounds	0.213011	Benzene and substituted derivatives	0.105979	0	0.102556	Alpha amino acids	0.0380952	Aliphatic acyclic compounds	0.247695				0.216216	5.19893e+07	2.62157e+07	1.12267e+07	0.297297	6.04394e+07	3.05701e+07	1.39756e+07	1.1661	0.17844	1	4.6697e+07	3.64835e+07
781	122.019	0.303659		3				11	84	Organic compounds	0.738095	Organoheterocyclic compounds	0.213011	Benzene and substituted derivatives	0.105979	0	0.102556	Alpha amino acids	0.0380952	Aliphatic acyclic compounds	0.247695				0	1.02298e+07	5.16766e+06	2.06348e+06	0	1.84819e+07	6.36352e+06	3.4027e+06	1.23141	0.162712	0	1.1991e+07	9.952e+06
794	123.044	0.720738		3				11	84	Organic compounds	0.738095	Organoheterocyclic compounds	0.213011	Benzene and substituted derivatives	0.105979	0	0.102556	Alpha amino acids	0.0380952	Aliphatic acyclic compounds	0.247695				0.027027	1.63238e+07	9.16215e+06	2.77141e+06	0.135135	2.28375e+07	9.70598e+06	3.81332e+06	1.05936	0.0545575	0	ND	ND
7002	123.044	0.450545		3				11	84	Organic compounds	0.738095	Organoheterocyclic compounds	0.213011	Benzene and substituted derivatives	0.105979	0	0.102556	Alpha amino acids	0.0380952	Aliphatic acyclic compounds	0.247695				0.378378	873646	697464	103232	0.540541	865585	679520	106603	0.974272		2	458330	458330
1747	123.044	3.12294		3				11	84	Organic compounds	0.738095	Organoheterocyclic compounds	0.213011	Benzene and substituted derivatives	0.105979	0	0.102556	Alpha amino acids	0.0380952	Aliphatic acyclic compounds	0.247695				0.027027	3.4834e+06	2.37392e+06	578124	0.135135	3.52301e+06	2.55761e+06	510378	1.07738	0.0419925	0	ND	ND
1466	123.092	0.431199		3				11	84	Organic compounds	0.738095	Organoheterocyclic compounds	0.213011	Benzene and substituted derivatives	0.105979	0	0.102556	Alpha amino acids	0.0380952	Aliphatic acyclic compounds	0.247695				0.108108	6.74681e+06	2.58895e+06	1.76438e+06	0.243243	9.05366e+06	2.45155e+06	2.12941e+06	0.946929	0.0189982	0	496135	495413
2444	124.019	0.294742		3				11	84	Organic compounds	0.738095	Organoheterocyclic compounds	0.213011	Benzene and substituted derivatives	0.105979	0	0.102556	Alpha amino acids	0.0380952	Aliphatic acyclic compounds	0.247695				0	4.16941e+06	2.16664e+06	894077	0	5.06943e+06	2.53934e+06	984786	1.17202	0.209116	0	4.20761e+06	2.96036e+06
691	125.002	0.296151		3				11	84	Organic compounds	0.738095	Organoheterocyclic compounds	0.213011	Benzene and substituted derivatives	0.105979	0	0.102556	Alpha amino acids	0.0380952	Aliphatic acyclic compounds	0.247695				0	2.77656e+07	1.41468e+07	6.44127e+06	0	3.14686e+07	1.6154e+07	6.49612e+06	1.14189	0.197054	0	2.33875e+07	1.81034e+07
1127	125.039	0.296357		3				11	84	Organic compounds	0.738095	Organoheterocyclic compounds	0.213011	Benzene and substituted derivatives	0.105979	0	0.102556	Alpha amino acids	0.0380952	Aliphatic acyclic compounds	0.247695				0	1.39837e+07	6.86681e+06	3.18067e+06	0	1.5321e+07	7.69705e+06	3.21637e+06	1.12091	0.25517	0	1.1805e+07	8.61975e+06
6982	125.06	0.449866		3				11	84	Organic compounds	0.738095	Organoheterocyclic compounds	0.213011	Benzene and substituted derivatives	0.105979	0	0.102556	Alpha amino acids	0.0380952	Aliphatic acyclic compounds	0.247695				0.756757	1.20657e+06	994512	159643	0.756757	1.18764e+06	972330	152920	0.977696		2	ND	ND
428	126.022	0.429892		3				11	84	Organic compounds	0.738095	Organoheterocyclic compounds	0.213011	Benzene and substituted derivatives	0.105979	0	0.102556	Alpha amino acids	0.0380952	Aliphatic acyclic compounds	0.247695				0	1.3564e+07	9.1621e+06	2.5212e+06	0	1.97872e+07	8.11575e+06	3.71091e+06	0.885797	0.0215361	0	ND	ND
1353	129.02	0.303528		3				11	84	Organic compounds	0.738095	Organoheterocyclic compounds	0.213011	Benzene and substituted derivatives	0.105979	0	0.102556	Alpha amino acids	0.0380952	Aliphatic acyclic compounds	0.247695				0.027027	1.91054e+06	1.12353e+06	227393	0.0540541	1.55422e+06	1.14948e+06	188681	1.0231	0.0545632	0	1.27964e+07	1.09883e+07
5467	129.091	0.455491		3				11	84	Organic compounds	0.738095	Organoheterocyclic compounds	0.213011	Benzene and substituted derivatives	0.105979	0	0.102556	Alpha amino acids	0.0380952	Aliphatic acyclic compounds	0.247695				0.621622	1.17868e+06	886243	143570	0.72973	1.25948e+06	848810	181023	0.957762		2	ND	ND
43	130.008	0.295713		3				11	84	Organic compounds	0.738095	Organoheterocyclic compounds	0.213011	Benzene and substituted derivatives	0.105979	0	0.102556	Alpha amino acids	0.0380952	Aliphatic acyclic compounds	0.247695				0	4.75399e+08	2.46068e+08	1.11155e+08	0	5.58124e+08	2.81024e+08	1.15552e+08	1.14206	0.184948	0	4.30483e+08	3.30599e+08
638	130.086	0.314695		3				11	84	Organic compounds	0.738095	Organoheterocyclic compounds	0.213011	Benzene and substituted derivatives	0.105979	0	0.102556	Alpha amino acids	0.0380952	Aliphatic acyclic compounds	0.247695				0.027027	9.99146e+06	6.62797e+06	1.40641e+06	0.135135	1.05763e+07	6.51665e+06	1.62952e+06	0.983204	0.0359278	0	ND	ND
892	132.004	0.303143		3				11	84	Organic compounds	0.738095	Organoheterocyclic compounds	0.213011	Benzene and substituted derivatives	0.105979	0	0.102556	Alpha amino acids	0.0380952	Aliphatic acyclic compounds	0.247695				0	8.41702e+06	4.39521e+06	1.75331e+06	0	1.62636e+07	5.41928e+06	2.96266e+06	1.233	0.184847	0	1.0853e+07	8.7224e+06
938	134.003	0.293879		3				11	84	Organic compounds	0.738095	Organoheterocyclic compounds	0.213011	Benzene and substituted derivatives	0.105979	0	0.102556	Alpha amino acids	0.0380952	Aliphatic acyclic compounds	0.247695				0	1.39867e+07	7.63365e+06	3.17531e+06	0	1.70336e+07	8.76391e+06	3.45442e+06	1.14806	0.19679	0	1.43885e+07	1.04948e+07
203	134.039	0.296015		3				11	84	Organic compounds	0.738095	Organoheterocyclic compounds	0.213011	Benzene and substituted derivatives	0.105979	0	0.102556	Alpha amino acids	0.0380952	Aliphatic acyclic compounds	0.247695				0	1.23359e+08	6.25233e+07	2.82152e+07	0	1.38962e+08	7.0965e+07	2.99677e+07	1.13502	0.210743	0	1.09906e+08	8.04215e+07
765	139.018	0.296581		3				11	84	Organic compounds	0.738095	Organoheterocyclic compounds	0.213011	Benzene and substituted derivatives	0.105979	0	0.102556	Alpha amino acids	0.0380952	Aliphatic acyclic compounds	0.247695				0	2.52033e+07	1.26343e+07	5.7222e+06	0	2.90433e+07	1.44507e+07	6.09146e+06	1.14376	0.227492	0	2.12331e+07	1.62323e+07
358	143.04	0.296257		3				11	84	Organic compounds	0.738095	Organoheterocyclic compounds	0.213011	Benzene and substituted derivatives	0.105979	0	0.102556	Alpha amino acids	0.0380952	Aliphatic acyclic compounds	0.247695				0	6.12828e+07	3.08815e+07	1.43361e+07	0	6.63777e+07	3.4938e+07	1.47801e+07	1.13136	0.195652	0	5.30334e+07	3.92217e+07
1250	145.035	0.303459		3				11	84	Organic compounds	0.738095	Organoheterocyclic compounds	0.213011	Benzene and substituted derivatives	0.105979	0	0.102556	Alpha amino acids	0.0380952	Aliphatic acyclic compounds	0.247695				0	5.16438e+06	2.60256e+06	1.08256e+06	0	9.03977e+06	3.14068e+06	1.71016e+06	1.20677	0.137174	0	6.76513e+06	5.24727e+06
1762	147.035	0.291669		3				11	84	Organic compounds	0.738095	Organoheterocyclic compounds	0.213011	Benzene and substituted derivatives	0.105979	0	0.102556	Alpha amino acids	0.0380952	Aliphatic acyclic compounds	0.247695				0	4.76794e+06	2.50967e+06	1.04524e+06	0	5.01843e+06	2.83441e+06	1.07888e+06	1.12939	0.17996	0	4.39475e+06	3.44448e+06
403	147.113	0.318361		3				11	84	Organic compounds	0.738095	Organoheterocyclic compounds	0.213011	Benzene and substituted derivatives	0.105979	0	0.102556	Alpha amino acids	0.0380952	Aliphatic acyclic compounds	0.247695				0.027027	1.93073e+07	1.22376e+07	2.75349e+06	0.027027	1.91948e+07	1.03494e+07	4.51963e+06	0.84571	0.0533277	0	662097	482335
149	148.018	0.296492		3				11	84	Organic compounds	0.738095	Organoheterocyclic compounds	0.213011	Benzene and substituted derivatives	0.105979	0	0.102556	Alpha amino acids	0.0380952	Aliphatic acyclic compounds	0.247695				0	1.70317e+08	8.88709e+07	3.91711e+07	0	2.01453e+08	1.01851e+08	4.09623e+07	1.14606	0.162098	0	1.49715e+08	1.16598e+08
392	149.002	0.295465		3				11	84	Organic compounds	0.738095	Organoheterocyclic compounds	0.213011	Benzene and substituted derivatives	0.105979	0	0.102556	Alpha amino acids	0.0380952	Aliphatic acyclic compounds	0.247695				0	5.97332e+07	3.01209e+07	1.39303e+07	0	7.18444e+07	3.44547e+07	1.46249e+07	1.14388	0.247545	0	5.25222e+07	3.93451e+07
309	149.023	5.99079		3				11	84	Organic compounds	0.738095	Organoheterocyclic compounds	0.213011	Benzene and substituted derivatives	0.105979	0	0.102556	Alpha amino acids	0.0380952	Aliphatic acyclic compounds	0.247695				0.0810811	1.34956e+08	3.31248e+07	2.81499e+07	0.243243	2.87452e+08	3.43157e+07	5.17652e+07	1.03595	0.046592	0	ND	ND
237	149.023	6.27286		3				11	84	Organic compounds	0.738095	Organoheterocyclic compounds	0.213011	Benzene and substituted derivatives	0.105979	0	0.102556	Alpha amino acids	0.0380952	Aliphatic acyclic compounds	0.247695				0	4.33331e+07	2.00188e+07	5.84025e+06	0	3.64538e+07	1.86363e+07	3.89181e+06	0.930939	0.0776812	0	1.95019e+07	1.77088e+07
4726	149.06	6.97152		3				11	84	Organic compounds	0.738095	Organoheterocyclic compounds	0.213011	Benzene and substituted derivatives	0.105979	0	0.102556	Alpha amino acids	0.0380952	Aliphatic acyclic compounds	0.247695				0.243243	1.81423e+06	1.38686e+06	130433	0.162162	1.77043e+06	1.40901e+06	148161	1.01597	0.0846399	1	1.36466e+06	1.36466e+06
590	149.096	7.08152		3				11	84	Organic compounds	0.738095	Organoheterocyclic compounds	0.213011	Benzene and substituted derivatives	0.105979	0	0.102556	Alpha amino acids	0.0380952	Aliphatic acyclic compounds	0.247695				0	6.58475e+06	6.18355e+06	226115	0	6.73662e+06	6.25712e+06	242265	1.0119	0.0341327	0	6.28816e+06	6.2518e+06
1726	149.096	6.47935		3				11	84	Organic compounds	0.738095	Organoheterocyclic compounds	0.213011	Benzene and substituted derivatives	0.105979	0	0.102556	Alpha amino acids	0.0380952	Aliphatic acyclic compounds	0.247695				0	2.02204e+06	1.80078e+06	113745	0	2.04099e+06	1.83102e+06	113729	1.01679	0.0501709	0	1.77945e+06	1.67912e+06
827	150.014	0.316802		3				11	84	Organic compounds	0.738095	Organoheterocyclic compounds	0.213011	Benzene and substituted derivatives	0.105979	0	0.102556	Alpha amino acids	0.0380952	Aliphatic acyclic compounds	0.247695				0	1.34052e+07	8.15129e+06	2.53136e+06	0	1.72158e+07	8.47626e+06	3.08831e+06	1.03987	0.0987229	0	1.16372e+07	9.55429e+06
1506	152.05	0.294453		3				11	84	Organic compounds	0.738095	Organoheterocyclic compounds	0.213011	Benzene and substituted derivatives	0.105979	0	0.102556	Alpha amino acids	0.0380952	Aliphatic acyclic compounds	0.247695				0	6.99533e+06	3.61661e+06	1.53076e+06	0	7.86915e+06	4.04486e+06	1.59644e+06	1.11841	0.209789	0	6.34021e+06	4.89298e+06
1034	161.05	0.294575		3				11	84	Organic compounds	0.738095	Organoheterocyclic compounds	0.213011	Benzene and substituted derivatives	0.105979	0	0.102556	Alpha amino acids	0.0380952	Aliphatic acyclic compounds	0.247695				0	1.41338e+07	7.82814e+06	3.31771e+06	0	1.7267e+07	8.84047e+06	3.47539e+06	1.12932	0.184541	0	1.36204e+07	1.08076e+07
1660	161.998	0.290258		3				11	84	Organic compounds	0.738095	Organoheterocyclic compounds	0.213011	Benzene and substituted derivatives	0.105979	0	0.102556	Alpha amino acids	0.0380952	Aliphatic acyclic compounds	0.247695				0	6.02486e+06	3.1399e+06	1.29953e+06	0	6.61327e+06	3.58283e+06	1.31046e+06	1.14107	0.203978	0	6.14715e+06	4.21017e+06
720	162.007	0.300499		3				11	84	Organic compounds	0.738095	Organoheterocyclic compounds	0.213011	Benzene and substituted derivatives	0.105979	0	0.102556	Alpha amino acids	0.0380952	Aliphatic acyclic compounds	0.247695				0	4.75463e+06	1.43987e+06	593017	0	4.356e+06	1.61664e+06	885292	1.12276	0.0772227	0	6.2606e+06	5.78082e+06
618	162.034	0.296634		3				11	84	Organic compounds	0.738095	Organoheterocyclic compounds	0.213011	Benzene and substituted derivatives	0.105979	0	0.102556	Alpha amino acids	0.0380952	Aliphatic acyclic compounds	0.247695				0	3.05307e+07	1.59626e+07	7.17573e+06	0	3.51693e+07	1.81166e+07	7.46227e+06	1.13494	0.201939	0	2.68693e+07	2.01105e+07
4308	162.034	0.52976		3				11	84	Organic compounds	0.738095	Organoheterocyclic compounds	0.213011	Benzene and substituted derivatives	0.105979	0	0.102556	Alpha amino acids	0.0380952	Aliphatic acyclic compounds	0.247695				0.513514	507349	213454	118188	0.540541	408113	209003	90806.8	0.979146		4	ND	ND
326	167.013	0.299118		3				11	84	Organic compounds	0.738095	Organoheterocyclic compounds	0.213011	Benzene and substituted derivatives	0.105979	0	0.102556	Alpha amino acids	0.0380952	Aliphatic acyclic compounds	0.247695				0	2.0238e+07	1.04278e+07	3.37159e+06	0	2.4644e+07	1.19258e+07	4.45199e+06	1.14365	0.156563	0	2.70545e+07	2.41412e+07
2736	167.034	5.96778		3				11	84	Organic compounds	0.738095	Organoheterocyclic compounds	0.213011	Benzene and substituted derivatives	0.105979	0	0.102556	Alpha amino acids	0.0380952	Aliphatic acyclic compounds	0.247695				0.216216	5.66557e+06	1.23637e+06	1.34155e+06	0.351351	1.41094e+07	1.31142e+06	2.79065e+06	1.0607	0.0581161	0	ND	ND
538	171.075	0.719991		3				11	84	Organic compounds	0.738095	Organoheterocyclic compounds	0.213011	Benzene and substituted derivatives	0.105979	0	0.102556	Alpha amino acids	0.0380952	Aliphatic acyclic compounds	0.247695				0.432432	1.59572e+07	1.51526e+07	535363	0.405405	1.58868e+07	1.51231e+07	542164	0.998052	0.0188037	1	1.60831e+07	1.49346e+07
4587	171.075	0.719063		3				11	84	Organic compounds	0.738095	Organoheterocyclic compounds	0.213011	Benzene and substituted derivatives	0.105979	0	0.102556	Alpha amino acids	0.0380952	Aliphatic acyclic compounds	0.247695				0.324324	1.60152e+07	1.50723e+07	432068	0.297297	1.60503e+07	1.50504e+07	716468	0.998548	0.0243507	1	1.57806e+07	1.57806e+07
197	176.013	0.298091		3				11	84	Organic compounds	0.738095	Organoheterocyclic compounds	0.213011	Benzene and substituted derivatives	0.105979	0	0.102556	Alpha amino acids	0.0380952	Aliphatic acyclic compounds	0.247695				0	1.53646e+08	7.86262e+07	3.52038e+07	0	1.75226e+08	8.94982e+07	3.60153e+07	1.13827	0.202763	0	1.31062e+08	9.86208e+07
2788	177.055	4.70761		3				11	84	Organic compounds	0.738095	Organoheterocyclic compounds	0.213011	Benzene and substituted derivatives	0.105979	0	0.102556	Alpha amino acids	0.0380952	Aliphatic acyclic compounds	0.247695				0.837838	1.10833e+07	3.25445e+06	4.0249e+06	0.864865	6.91041e+06	2.30755e+06	2.64855e+06	0.709044	0.0576538	0	ND	ND
2500	179.013	0.2923		3				11	84	Organic compounds	0.738095	Organoheterocyclic compounds	0.213011	Benzene and substituted derivatives	0.105979	0	0.102556	Alpha amino acids	0.0380952	Aliphatic acyclic compounds	0.247695				0.756757	3.40589e+06	2.38929e+06	803952	0.594595	4.69853e+06	2.81089e+06	952744	1.17646		3	2.99519e+06	2.99519e+06
1847	179.013	0.290884		3				11	84	Organic compounds	0.738095	Organoheterocyclic compounds	0.213011	Benzene and substituted derivatives	0.105979	0	0.102556	Alpha amino acids	0.0380952	Aliphatic acyclic compounds	0.247695				0.243243	3.81444e+06	2.45125e+06	841382	0.405405	5.03416e+06	2.71524e+06	850208	1.10769	0.219481	1	4.60444e+06	3.44915e+06
5092	179.081	3.93945		3				11	84	Organic compounds	0.738095	Organoheterocyclic compounds	0.213011	Benzene and substituted derivatives	0.105979	0	0.102556	Alpha amino acids	0.0380952	Aliphatic acyclic compounds	0.247695				0.486486	948501	618243	154272	0.459459	1.14682e+06	706201	186002	1.14227	0.00758576	1	ND	ND
2618	180.065	4.78185		3				11	84	Organic compounds	0.738095	Organoheterocyclic compounds	0.213011	Benzene and substituted derivatives	0.105979	0	0.102556	Alpha amino acids	0.0380952	Aliphatic acyclic compounds	0.247695				0.027027	1.88281e+06	1.08327e+06	331882	0.135135	1.9404e+06	1.18687e+06	316537	1.09563	0.0282182	0	ND	ND
992	190.944	0.303651		3				11	84	Organic compounds	0.738095	Organoheterocyclic compounds	0.213011	Benzene and substituted derivatives	0.105979	0	0.102556	Alpha amino acids	0.0380952	Aliphatic acyclic compounds	0.247695				0.027027	5.83572e+06	1.96197e+06	765712	0	4.88064e+06	2.26053e+06	951756	1.15217	0.152037	0	7.40801e+06	6.98627e+06
2101	201.993	0.338778		3				11	84	Organic compounds	0.738095	Organoheterocyclic compounds	0.213011	Benzene and substituted derivatives	0.105979	0	0.102556	Alpha amino acids	0.0380952	Aliphatic acyclic compounds	0.247695				0.027027	7.2263e+06	1.63724e+06	1.03288e+06	0.027027	8.15097e+06	2.24307e+06	1.80065e+06	1.37004	0.28545	0	7.91689e+06	7.40467e+06
3427	205.086	6.00324		3				11	84	Organic compounds	0.738095	Organoheterocyclic compounds	0.213011	Benzene and substituted derivatives	0.105979	0	0.102556	Alpha amino acids	0.0380952	Aliphatic acyclic compounds	0.247695				0.621622	1.74949e+06	966238	423513	0.621622	3.15814e+06	896003	708974	0.927311		4	ND	ND
263	205.086	8.12255		3				11	84	Organic compounds	0.738095	Organoheterocyclic compounds	0.213011	Benzene and substituted derivatives	0.105979	0	0.102556	Alpha amino acids	0.0380952	Aliphatic acyclic compounds	0.247695				0	2.66439e+07	2.38423e+07	818398	0	2.53726e+07	2.35713e+07	705682	0.988632	0.030127	0	2.37211e+07	2.35948e+07
1605	207.985	0.282649		3				11	84	Organic compounds	0.738095	Organoheterocyclic compounds	0.213011	Benzene and substituted derivatives	0.105979	0	0.102556	Alpha amino acids	0.0380952	Aliphatic acyclic compounds	0.247695				0	4.77914e+06	2.15762e+06	583665	0.0540541	6.14805e+06	2.47157e+06	889400	1.14551	0.125961	0	6.06506e+06	4.54371e+06
1523	215.993	0.307757		3				11	84	Organic compounds	0.738095	Organoheterocyclic compounds	0.213011	Benzene and substituted derivatives	0.105979	0	0.102556	Alpha amino acids	0.0380952	Aliphatic acyclic compounds	0.247695				0.0540541	3.02607e+06	1.8483e+06	455532	0.027027	2.6482e+06	1.90115e+06	348586	1.02859	0.127071	0	1.55941e+07	1.48739e+07
747	231.971	0.304987		3				11	84	Organic compounds	0.738095	Organoheterocyclic compounds	0.213011	Benzene and substituted derivatives	0.105979	0	0.102556	Alpha amino acids	0.0380952	Aliphatic acyclic compounds	0.247695				0.027027	8.2371e+06	2.79718e+06	1.05184e+06	0	6.88222e+06	3.21607e+06	1.31619e+06	1.14976	0.150294	0	1.01188e+07	9.69297e+06
327	247.943	0.300324		3				11	84	Organic compounds	0.738095	Organoheterocyclic compounds	0.213011	Benzene and substituted derivatives	0.105979	0	0.102556	Alpha amino acids	0.0380952	Aliphatic acyclic compounds	0.247695				0	2.47454e+07	1.21984e+07	2.96846e+06	0	2.32739e+07	1.3827e+07	3.63227e+06	1.1335	0.134609	0	2.84779e+07	2.34124e+07
824	275.938	0.302375		3				11	84	Organic compounds	0.738095	Organoheterocyclic compounds	0.213011	Benzene and substituted derivatives	0.105979	0	0.102556	Alpha amino acids	0.0380952	Aliphatic acyclic compounds	0.247695				0	5.80787e+06	2.97711e+06	706037	0	5.69402e+06	3.33164e+06	890804	1.11908	0.217048	0	7.26554e+06	5.7167e+06
3447	279.232	8.18188		3				11	84	Organic compounds	0.738095	Organoheterocyclic compounds	0.213011	Benzene and substituted derivatives	0.105979	0	0.102556	Alpha amino acids	0.0380952	Aliphatic acyclic compounds	0.247695				0.189189	7.74099e+06	3.98688e+06	1.30781e+06	0.243243	5.94225e+06	3.50979e+06	903654	0.880333	0.209457	0	ND	ND
3772	390.9	2.51353		3				11	84	Organic compounds	0.738095	Organoheterocyclic compounds	0.213011	Benzene and substituted derivatives	0.105979	0	0.102556	Alpha amino acids	0.0380952	Aliphatic acyclic compounds	0.247695				0.0540541	1.42453e+06	912478	210426	0.162162	1.37164e+06	997497	230498	1.09317		3	ND	ND
980	392.287	7.0035		3				11	84	Organic compounds	0.738095	Organoheterocyclic compounds	0.213011	Benzene and substituted derivatives	0.105979	0	0.102556	Alpha amino acids	0.0380952	Aliphatic acyclic compounds	0.247695				0.0540541	2.83946e+06	1.77819e+06	430566	0.027027	2.63402e+06	1.74676e+06	394709	0.982327	0.230324	0	2.71961e+06	2.22348e+06
125	164.165	5.57746		3				82	5	Organic compounds	0.2	Benzenoids	0.1	Benzene and substituted derivatives	0.06	0	0.08	Phenol ethers	0.04	Aromatic homomonocyclic compounds	0.1				0	6.03197e+07	5.46515e+07	2.01665e+06	0	5.8064e+07	5.43096e+07	1.88437e+06	0.993744	0.0311401	0	5.80534e+07	5.61804e+07
127	178.181	6.21434		3				82	5	Organic compounds	0.2	Benzenoids	0.1	Benzene and substituted derivatives	0.06	0	0.08	Phenol ethers	0.04	Aromatic homomonocyclic compounds	0.1				0	5.73111e+07	5.33221e+07	1.95661e+06	0	5.83906e+07	5.39968e+07	2.06743e+06	1.01265	0.0398193	0	5.74975e+07	5.42404e+07
225	179.107	6.40221		3				82	5	Organic compounds	0.2	Benzenoids	0.1	Benzene and substituted derivatives	0.06	0	0.08	Phenol ethers	0.04	Aromatic homomonocyclic compounds	0.1				0	2.02504e+07	1.92272e+07	572106	0	2.07598e+07	1.92816e+07	791812	1.00283	0.0434978	0	2.08665e+07	1.92822e+07
202	192.196	6.75042		3				82	5	Organic compounds	0.2	Benzenoids	0.1	Benzene and substituted derivatives	0.06	0	0.08	Phenol ethers	0.04	Aromatic homomonocyclic compounds	0.1				0	4.00753e+07	3.53798e+07	1.89255e+06	0	3.84563e+07	3.53877e+07	1.54576e+06	1.00022	0.0265474	0	3.75937e+07	3.68369e+07
679	206.212	7.19675		3				82	5	Organic compounds	0.2	Benzenoids	0.1	Benzene and substituted derivatives	0.06	0	0.08	Phenol ethers	0.04	Aromatic homomonocyclic compounds	0.1				0	8.169e+06	7.50069e+06	307483	0	8.64322e+06	7.51733e+06	344709	1.00222	0.031739	0	7.82148e+06	7.3575e+06
4862	205.987	0.623757		3				115	2	Organic compounds	1	Benzenoids	0.5	Benzene and substituted derivatives	0.5	2-phenoxypropionic acids	0.5	2-phenoxypropionic acids	0.5	Aromatic homomonocyclic compounds	1				0.27027	1.7669e+06	797600	282404	0.378378	1.04595e+06	733133	162023	0.919174	0.116658	1	ND	ND
1645	233.982	0.622092		3				115	2	Organic compounds	1	Benzenoids	0.5	Benzene and substituted derivatives	0.5	2-phenoxypropionic acids	0.5	2-phenoxypropionic acids	0.5	Aromatic homomonocyclic compounds	1				0.027027	5.54265e+06	2.37866e+06	847556	0.135135	3.50057e+06	2.26785e+06	633599	0.953413	0.0418871	0	ND	ND
3576	364.719	2.42944		3				158	2	Organic compounds	0.5	Lipids and lipid-like molecules	0.15	Benzene and substituted derivatives	0.15	Amino acids, peptides, and analogues	0.1	Delta amino acids and derivatives	0.1	Aromatic heteromonocyclic compounds	0.3				0.027027	2.16434e+06	1.35418e+06	364235	0.135135	2.09661e+06	1.48986e+06	307738	1.1002	0.0221354	0	ND	ND
4052	415.243	2.50159		3				158	2	Organic compounds	0.5	Lipids and lipid-like molecules	0.15	Benzene and substituted derivatives	0.15	Amino acids, peptides, and analogues	0.1	Delta amino acids and derivatives	0.1	Aromatic heteromonocyclic compounds	0.3				0.432432	918938	649995	128653	0.351351	930777	728765	103239	1.12119		3	ND	ND
2147	274.091	0.475376		3				56	2	Organic compounds	1	Benzenoids	0.5	Benzene and substituted derivatives	0.45	Anilides	0.25	Benzanilides	0.15	Aromatic heteropolycyclic compounds	0.5				0.0810811	1.91803e+06	1.20701e+06	351467	0.216216	2.08529e+06	1.24514e+06	365571	1.0316	0.200663	1	ND	ND
1563	274.092	0.671922		3				56	2	Organic compounds	1	Benzenoids	0.5	Benzene and substituted derivatives	0.45	Anilides	0.25	Benzanilides	0.15	Aromatic heteropolycyclic compounds	0.5				0.027027	7.29635e+06	4.1671e+06	1.51921e+06	0.135135	6.32636e+06	4.00225e+06	1.28017e+06	0.96044	0.0287917	0	ND	ND
4166	166.086	4.33278		3				170	3	Organic compounds	1	Benzenoids	0.6	Benzene and substituted derivatives	0.5	Benzoic acids and derivatives	0.433333	Benzoic acid esters	0.266667	Aromatic homomonocyclic compounds	0.9				0.378378	774436	584011	81540.7	0.324324	735658	569770	87461.2	0.975615	0.0684326	0	ND	ND
2619	166.086	4.10579		3				170	3	Organic compounds	1	Benzenoids	0.6	Benzene and substituted derivatives	0.5	Benzoic acids and derivatives	0.433333	Benzoic acid esters	0.266667	Aromatic homomonocyclic compounds	0.9				0	977008	877488	55518	0	975126	842922	82310.7	0.960609	0.0286532	0	798979	754954
796	167.07	6.97395		3				170	3	Organic compounds	1	Benzenoids	0.6	Benzene and substituted derivatives	0.5	Benzoic acids and derivatives	0.433333	Benzoic acid esters	0.266667	Aromatic homomonocyclic compounds	0.9				0	5.58919e+06	4.61209e+06	316501	0	5.41118e+06	4.59216e+06	362545	0.995678	0.0567576	0	4.56963e+06	4.35714e+06
1477	138.055	2.83124		3				136	2	Organic compounds	1	Benzenoids	0.5	Benzene and substituted derivatives	0.35	Benzoic acids and derivatives	0.2	Pyridinecarboxylic acids	0.15	Aromatic homomonocyclic compounds	0.5				0.027027	4.21947e+06	2.45983e+06	795429	0.135135	4.01645e+06	2.62753e+06	704545	1.06818	0.016301	0	ND	ND
949	166.05	2.83121		3				136	2	Organic compounds	1	Benzenoids	0.5	Benzene and substituted derivatives	0.35	Benzoic acids and derivatives	0.2	Pyridinecarboxylic acids	0.15	Aromatic homomonocyclic compounds	0.5				0.027027	7.74545e+06	4.37341e+06	1.58882e+06	0.135135	7.27886e+06	4.62771e+06	1.42868e+06	1.05815	0.0127621	0	ND	ND
279	326.887	0.361376		3				163	3	Organic compounds	1	Benzenoids	0.333333	Benzene and substituted derivatives	0.333333	Benzyl sulfoxides	0.333333	Benzyl alkyl sulfoxides	0.333333	Aromatic homomonocyclic compounds	0.333333				0.027027	1.55804e+07	1.14932e+07	1.80006e+06	0.135135	1.46546e+07	1.12836e+07	1.84371e+06	0.981763	0.0328445	0	ND	ND
368	342.861	0.362207		3				163	3	Organic compounds	1	Benzenoids	0.333333	Benzene and substituted derivatives	0.333333	Benzyl sulfoxides	0.333333	Benzyl alkyl sulfoxides	0.333333	Aromatic homomonocyclic compounds	0.333333				0.135135	1.29743e+07	8.15861e+06	2.04315e+06	0.216216	1.25551e+07	8.29095e+06	1.99124e+06	1.01622	0.0219056	0	ND	ND
422	494.809	0.361699		3				163	3	Organic compounds	1	Benzenoids	0.333333	Benzene and substituted derivatives	0.333333	Benzyl sulfoxides	0.333333	Benzyl alkyl sulfoxides	0.333333	Aromatic homomonocyclic compounds	0.333333				0.216216	1.00528e+07	5.53067e+06	1.92126e+06	0.216216	9.78669e+06	5.63613e+06	1.86856e+06	1.01907	0.0456022	1	ND	ND
409	310.913	0.359656		3				23	2	Organic compounds	1	Benzenoids	0.75	Benzene and substituted derivatives	0.5	Biphenyls and derivatives	0.5	Polybrominated biphenyls	0.25	Aromatic homomonocyclic compounds	0.5				0.027027	1.38151e+07	8.0191e+06	2.06108e+06	0.135135	1.20694e+07	7.6664e+06	2.07248e+06	0.956017	0.0327274	0	ND	ND
514	446.887	0.357987		3				23	2	Organic compounds	1	Benzenoids	0.75	Benzene and substituted derivatives	0.5	Biphenyls and derivatives	0.5	Polybrominated biphenyls	0.25	Aromatic homomonocyclic compounds	0.5				0.108108	1.16414e+07	5.9916e+06	1.9667e+06	0.27027	1.10762e+07	5.70758e+06	2.24467e+06	0.952598	0.0176862	0	ND	ND
320	462.861	0.359554		3				27	6	Organic compounds	0.333333	Benzenoids	0.166667	Benzene and substituted derivatives	0.166667	Diphenylmethanes	0.166667	Bisphenols	0.166667	Aromatic homomonocyclic compounds	0.166667				0.108108	1.42135e+07	9.2553e+06	1.78033e+06	0.243243	1.24933e+07	8.85173e+06	2.0098e+06	0.956396	0.0243396	0	ND	ND
299	478.835	0.360419		3				27	6	Organic compounds	0.333333	Benzenoids	0.166667	Benzene and substituted derivatives	0.166667	Diphenylmethanes	0.166667	Bisphenols	0.166667	Aromatic homomonocyclic compounds	0.166667				0.216216	1.19418e+07	9.2967e+06	1.42863e+06	0.297297	1.23477e+07	9.17969e+06	1.49e+06	0.987414	0.0231682	0	ND	ND
836	514.875	0.358256		3				27	6	Organic compounds	0.333333	Benzenoids	0.166667	Benzene and substituted derivatives	0.166667	Diphenylmethanes	0.166667	Bisphenols	0.166667	Aromatic homomonocyclic compounds	0.166667				0.567568	5.20913e+06	3.03281e+06	1.12266e+06	0.594595	5.40572e+06	3.04246e+06	1.15813e+06	1.00318		2	ND	ND
532	530.849	0.359173		3				27	6	Organic compounds	0.333333	Benzenoids	0.166667	Benzene and substituted derivatives	0.166667	Diphenylmethanes	0.166667	Bisphenols	0.166667	Aromatic homomonocyclic compounds	0.166667				0.324324	7.07916e+06	4.29104e+06	1.05359e+06	0.459459	5.65878e+06	4.0651e+06	1.04509e+06	0.947346	0.0111448	1	ND	ND
513	546.823	0.359245		3				27	6	Organic compounds	0.333333	Benzenoids	0.166667	Benzene and substituted derivatives	0.166667	Diphenylmethanes	0.166667	Bisphenols	0.166667	Aromatic homomonocyclic compounds	0.166667				0.432432	6.03648e+06	4.42004e+06	693401	0.513514	5.87461e+06	4.51837e+06	652814	1.02225	0.0320585	1	ND	ND
4617	562.796	0.362514		3				27	6	Organic compounds	0.333333	Benzenoids	0.166667	Benzene and substituted derivatives	0.166667	Diphenylmethanes	0.166667	Bisphenols	0.166667	Aromatic homomonocyclic compounds	0.166667				0.675676	4.86779e+06	3.46542e+06	871854	0.756757	4.87517e+06	3.41985e+06	896534	0.986848		3	ND	ND
1557	198.985	0.282938		3				123	2	Organic compounds	0.5	Benzenoids	0.333333	Benzene and substituted derivatives	0.25	Nitrobenzenes	0.166667	Dinitrophenols	0.0833333	Aromatic homomonocyclic compounds	0.333333				0	4.00513e+06	1.76739e+06	484791	0.027027	5.21332e+06	2.01389e+06	760635	1.13947	0.135437	0	3.3653e+06	3.3286e+06
5579	199.032	0.485279		3				123	2	Organic compounds	0.5	Benzenoids	0.333333	Benzene and substituted derivatives	0.25	Nitrobenzenes	0.166667	Dinitrophenols	0.0833333	Aromatic homomonocyclic compounds	0.333333				0.594595	951457	696398	149003	0.675676	1.06295e+06	710675	160868	1.0205		3	ND	ND
834	277.201	6.77983		3				171	3	Organic compounds	1	Organoheterocyclic compounds	0.5	Benzene and substituted derivatives	0.5	Piperidinones	0.333333	Piperidinones	0.333333	Aliphatic heteropolycyclic compounds	0.333333				0	1.49641e+07	7.68924e+06	2.72932e+06	0	1.14135e+07	6.64399e+06	3.07514e+06	0.864064	0.0268496	0	1.85406e+06	1.72391e+06
832	294.228	6.7801		3				171	3	Organic compounds	1	Organoheterocyclic compounds	0.5	Benzene and substituted derivatives	0.5	Piperidinones	0.333333	Piperidinones	0.333333	Aliphatic heteropolycyclic compounds	0.333333				0.027027	1.31471e+07	6.88589e+06	2.21018e+06	0.108108	9.83235e+06	6.39898e+06	2.13099e+06	0.929289	0.0421468	0	1.75833e+06	1.56399e+06
3726	294.228	6.98842		3				171	3	Organic compounds	1	Organoheterocyclic compounds	0.5	Benzene and substituted derivatives	0.5	Piperidinones	0.333333	Piperidinones	0.333333	Aliphatic heteropolycyclic compounds	0.333333				0.756757	1.11868e+06	1.01874e+06	73427.8	0.675676	1.31167e+06	1.17945e+06	73416.2	1.15775		4	1.57812e+06	1.1485e+06
668	222.961	0.299015		3				63	7	Organic compounds	0.714286	Benzenoids	0.404762	Benzene and substituted derivatives	0.190476	Thiophene carboxylic acids and derivatives	0.142857	Thiophene carboxylic acids	0.142857	Aromatic homomonocyclic compounds	0.357143				0	9.0646e+07	3.70559e+07	2.38445e+07	0	9.53486e+07	4.3443e+07	2.47472e+07	1.17236	0.309545	0	6.7096e+07	4.39165e+07
945	236.95	0.306687		3				63	7	Organic compounds	0.714286	Benzenoids	0.404762	Benzene and substituted derivatives	0.190476	Thiophene carboxylic acids and derivatives	0.142857	Thiophene carboxylic acids	0.142857	Aromatic homomonocyclic compounds	0.357143				0.0540541	5.57048e+06	1.85549e+06	719619	0.027027	4.83984e+06	2.15754e+06	930772	1.16279	0.084009	0	6.914e+06	6.68117e+06
3186	236.976	0.299365		3				63	7	Organic compounds	0.714286	Benzenoids	0.404762	Benzene and substituted derivatives	0.190476	Thiophene carboxylic acids and derivatives	0.142857	Thiophene carboxylic acids	0.142857	Aromatic homomonocyclic compounds	0.357143				0.027027	8.73599e+06	3.76984e+06	2.32654e+06	0	9.77224e+06	4.26422e+06	2.48293e+06	1.13114	0.293725	0	6.89355e+06	4.47847e+06
843	250.956	0.298717		3				63	7	Organic compounds	0.714286	Benzenoids	0.404762	Benzene and substituted derivatives	0.190476	Thiophene carboxylic acids and derivatives	0.142857	Thiophene carboxylic acids	0.142857	Aromatic homomonocyclic compounds	0.357143				0	6.95274e+07	2.64268e+07	1.72814e+07	0	6.56667e+07	3.07622e+07	1.74515e+07	1.16405	0.305249	0	4.62743e+07	2.99689e+07
3164	328.946	0.299878		3				63	7	Organic compounds	0.714286	Benzenoids	0.404762	Benzene and substituted derivatives	0.190476	Thiophene carboxylic acids and derivatives	0.142857	Thiophene carboxylic acids	0.142857	Aromatic homomonocyclic compounds	0.357143				0.0540541	2.33014e+07	8.15058e+06	6.08952e+06	0	2.19687e+07	9.16467e+06	6.38791e+06	1.12442	0.402653	0	1.27348e+07	7.51653e+06
3169	356.941	0.299393		3				63	7	Organic compounds	0.714286	Benzenoids	0.404762	Benzene and substituted derivatives	0.190476	Thiophene carboxylic acids and derivatives	0.142857	Thiophene carboxylic acids	0.142857	Aromatic homomonocyclic compounds	0.357143				0.0540541	1.74622e+07	5.93611e+06	4.37447e+06	0	1.62171e+07	6.63928e+06	4.46361e+06	1.11846	0.382754	0	9.70163e+06	5.5827e+06
3192	384.935	0.29866		3				63	7	Organic compounds	0.714286	Benzenoids	0.404762	Benzene and substituted derivatives	0.190476	Thiophene carboxylic acids and derivatives	0.142857	Thiophene carboxylic acids	0.142857	Aromatic homomonocyclic compounds	0.357143				0.243243	8.3136e+06	3.33273e+06	2.08363e+06	0.108108	7.57245e+06	3.4223e+06	2.08861e+06	1.02687		2	5.16167e+06	3.49797e+06
2478	155.07	0.470267		3				150	2	Organic compounds	1	Organoheterocyclic compounds	0.75	Benzofurans	0.3	0	0.5	Benzofurans	0.3	Aliphatic heteropolycyclic compounds	0.5				0.675676	962981	740955	117648	0.756757	855405	756372	89883.4	1.02081		3	ND	ND
2023	155.073	0.597029		3				150	2	Organic compounds	1	Organoheterocyclic compounds	0.75	Benzofurans	0.3	0	0.5	Benzofurans	0.3	Aliphatic heteropolycyclic compounds	0.5				0	2.92396e+06	2.61232e+06	123172	0	2.85512e+06	2.60135e+06	139672	0.9958	0.041558	0	2.77341e+06	2.49724e+06
760	136.048	0.392929		3				51	3	Organic compounds	1	Organoheterocyclic compounds	0.644444	Benzotriazoles	0.366667	0	0.677778	Benzotriazoles	0.366667	Aromatic heteropolycyclic compounds	0.644444				0.0540541	5.1094e+06	3.95723e+06	578302	0.162162	6.48289e+06	4.07025e+06	844309	1.02856	0.0122802	0	ND	ND
578	136.051	0.597641		3				51	3	Organic compounds	1	Organoheterocyclic compounds	0.644444	Benzotriazoles	0.366667	0	0.677778	Benzotriazoles	0.366667	Aromatic heteropolycyclic compounds	0.644444				0	1.82032e+07	1.69778e+07	627155	0	1.78866e+07	1.67995e+07	733116	0.989498	0.0232554	0	1.8152e+07	1.6584e+07
387	136.076	0.719462		3				51	3	Organic compounds	1	Organoheterocyclic compounds	0.644444	Benzotriazoles	0.366667	0	0.677778	Benzotriazoles	0.366667	Aromatic heteropolycyclic compounds	0.644444				0.027027	4.571e+07	2.48249e+07	8.02751e+06	0.027027	6.54557e+07	2.36286e+07	1.34907e+07	0.951812	0.0227672	0	ND	ND
1076	380.256	8.3935	D-erythro-Sphingosine-1-phosphate	2	GNPS	M+H	0.240766	180	2	Organic compounds	1	Organoheterocyclic compounds	0.3	Carboxylic acids and derivatives	0.2	0	0.2	N-phenylureas	0.15	Aromatic heteropolycyclic compounds	0.65	Spectral Match to D-erythro-Sphingosine-1-phosphate from NIST14	N/A	N/A	0.027027	2.82941e+07	1.78164e+07	5.08664e+06	0.135135	3.12227e+07	1.92714e+07	5.14683e+06	1.08167	0.11769	0	ND	ND
287	166.086	1.8407	DL-Phenylalanine	2	GNPS	M+H	19.2936	46	10	Organic compounds	1	Organic acids and derivatives	0.39	Carboxylic acids and derivatives	0.2	0	0.19	Short-chain keto acids and derivatives	0.1	Aliphatic acyclic compounds	0.376667	Spectral Match to DL-Phenylalanine from NIST14	N/A	N/A	0.108108	9.79601e+07	6.02761e+07	1.39784e+07	0.0810811	1.27305e+08	5.51936e+07	2.5732e+07	0.915679	0.0343356	0	ND	ND
594	166.086	1.4523	DL-Phenylalanine	2	GNPS	M+H	19.2936	46	10	Organic compounds	1	Organic acids and derivatives	0.39	Carboxylic acids and derivatives	0.2	0	0.19	Short-chain keto acids and derivatives	0.1	Aliphatic acyclic compounds	0.376667	Spectral Match to DL-Phenylalanine from NIST14	N/A	N/A	0.378378	3.72475e+07	1.81537e+07	6.8641e+06	0.459459	3.2571e+07	1.64394e+07	8.29694e+06	0.90557	0.09994	0	ND	ND
5370	166.086	1.75	DL-Phenylalanine	2	GNPS	M+H	19.2936	46	10	Organic compounds	1	Organic acids and derivatives	0.39	Carboxylic acids and derivatives	0.2	0	0.19	Short-chain keto acids and derivatives	0.1	Aliphatic acyclic compounds	0.376667	Spectral Match to DL-Phenylalanine from NIST14	N/A	N/A	0.72973	6.57866e+07	2.84369e+07	2.26189e+07	0.756757	5.18326e+07	2.30451e+07	1.5655e+07	0.810394	0	3	ND	ND
205	153.077	0.5984	Methionine labeled	1	TraceFinder_in-housee_Library	M+H		46	10	Organic compounds	1	Organic acids and derivatives	0.39	Carboxylic acids and derivatives	0.2	0	0.19	Short-chain keto acids and derivatives	0.1	Aliphatic acyclic compounds	0.376667				0	7.4334e+07	6.70213e+07	2.43557e+06	0	7.05742e+07	6.62954e+07	2.67034e+06	0.98917	0.0317966	0	7.0842e+07	6.45471e+07
232	172.106	1.808	Phenylalanine labeled	1	TraceFinder_in-housee_Library	M+H		46	10	Organic compounds	1	Organic acids and derivatives	0.39	Carboxylic acids and derivatives	0.2	0	0.19	Short-chain keto acids and derivatives	0.1	Aliphatic acyclic compounds	0.376667				0.513514	8.97328e+07	6.91033e+07	1.55903e+07	0.486486	8.89769e+07	6.07986e+07	1.87842e+07	0.879823	0.343834	1	8.11668e+07	8.11668e+07
503	172.106	1.4527	Phenylalanine labeled	1	TraceFinder_in-housee_Library	M+H		46	10	Organic compounds	1	Organic acids and derivatives	0.39	Carboxylic acids and derivatives	0.2	0	0.19	Short-chain keto acids and derivatives	0.1	Aliphatic acyclic compounds	0.376667				0.459459	2.76467e+07	2.25705e+07	3.71982e+06	0.459459	3.89489e+07	2.32193e+07	6.1363e+06	1.02874	0.0717794	0	2.82703e+07	2.82703e+07
2024	172.106	1.857	Phenylalanine labeled	1	TraceFinder_in-housee_Library	M+H		46	10	Organic compounds	1	Organic acids and derivatives	0.39	Carboxylic acids and derivatives	0.2	0	0.19	Short-chain keto acids and derivatives	0.1	Aliphatic acyclic compounds	0.376667				0.486486	8.48475e+07	7.13729e+07	1.04801e+07	0.432432	1.50129e+08	7.64161e+07	1.86809e+07	1.07066	0	2	6.91041e+07	5.69938e+07
123	188.101	0.7198	Tyrosine labeled	1	TraceFinder_in-housee_Library	M+H		46	10	Organic compounds	1	Organic acids and derivatives	0.39	Carboxylic acids and derivatives	0.2	0	0.19	Short-chain keto acids and derivatives	0.1	Aliphatic acyclic compounds	0.376667				0.0540541	8.88424e+07	8.3433e+07	2.77966e+06	0.027027	8.88255e+07	8.35927e+07	4.03716e+06	1.00191	0.0170492	0	8.9847e+07	8.39552e+07
3184	422.128	4.68587		3				161	2	Organic compounds	1	Organoheterocyclic compounds	0.255556	Carboxylic acids and derivatives	0.211111	0	0.261111	Cytisine and derivatives	0.161111	Aromatic heteropolycyclic compounds	0.95				0.027027	1.53437e+07	4.13826e+06	2.92032e+06	0.162162	2.22498e+07	5.43755e+06	4.91087e+06	1.31397	0.166644	0	ND	ND
3194	422.128	4.52477		3				161	2	Organic compounds	1	Organoheterocyclic compounds	0.255556	Carboxylic acids and derivatives	0.211111	0	0.261111	Cytisine and derivatives	0.161111	Aromatic heteropolycyclic compounds	0.95				0.027027	1.52333e+07	3.88748e+06	2.90891e+06	0.162162	2.06662e+07	5.191e+06	4.70662e+06	1.33531	0.263739	0	ND	ND
2395	153.041	0.624594		3				46	10	Organic compounds	1	Organic acids and derivatives	0.39	Carboxylic acids and derivatives	0.2	0	0.19	Short-chain keto acids and derivatives	0.1	Aliphatic acyclic compounds	0.376667				0.189189	5.33161e+06	1.96331e+06	1.17297e+06	0.243243	8.43236e+06	1.60863e+06	1.46601e+06	0.819347	0.0515805	0	ND	ND
8735	172.106	1.37009		3				46	10	Organic compounds	1	Organic acids and derivatives	0.39	Carboxylic acids and derivatives	0.2	0	0.19	Short-chain keto acids and derivatives	0.1	Aliphatic acyclic compounds	0.376667				0.648649	4.1402e+07	3.19043e+07	4.9431e+06	0.702703	3.81028e+07	3.21852e+07	4.72284e+06	1.0088		4	2.89348e+07	2.6911e+07
4965	378.133	1.1716		3				135	2	Organic compounds	1	Organoheterocyclic compounds	0.35	Carboxylic acids and derivatives	0.2	0	0.2	C-glycosyl compounds	0.1	Aromatic heteropolycyclic compounds	0.95				0.810811	905877	623362	146889	0.783784	1.81181e+06	919281	521163	1.47471		4	ND	ND
3390	378.241	7.85621		3				180	2	Organic compounds	1	Organoheterocyclic compounds	0.3	Carboxylic acids and derivatives	0.2	0	0.2	N-phenylureas	0.15	Aromatic heteropolycyclic compounds	0.65				0.108108	4.81062e+06	2.59636e+06	828558	0.216216	4.8974e+06	2.74953e+06	851513	1.05899		4	ND	ND
3507	478.185	4.29344		3				135	2	Organic compounds	1	Organoheterocyclic compounds	0.35	Carboxylic acids and derivatives	0.2	0	0.2	C-glycosyl compounds	0.1	Aromatic heteropolycyclic compounds	0.95				0.324324	7.37728e+06	2.16782e+06	1.24497e+06	0.324324	3.29006e+06	1.5955e+06	536161	0.735992	0.0758601	0	ND	ND
644	70.0126	0.299439		3				126	5	Organic compounds	0.4	Organic acids and derivatives	0.266667	Carboxylic acids and derivatives	0.266667	Alpha-halocarboxylic acids and derivatives	0.2	Alpha-halocarboxylic acids	0.2	Aliphatic acyclic compounds	0.311111				0	8.06258e+06	2.63912e+06	990414	0	7.99004e+06	3.13051e+06	1.67425e+06	1.18619	0.121989	0	1.14691e+07	1.06449e+07
929	78.997	0.29671		3				126	5	Organic compounds	0.4	Organic acids and derivatives	0.266667	Carboxylic acids and derivatives	0.266667	Alpha-halocarboxylic acids and derivatives	0.2	Alpha-halocarboxylic acids	0.2	Aliphatic acyclic compounds	0.311111				0	1.5806e+07	8.10891e+06	3.75975e+06	0	1.94386e+07	9.33906e+06	4.01488e+06	1.1517	0.193849	0	1.40433e+07	1.07427e+07
131	79.0179	0.29913		3				126	5	Organic compounds	0.4	Organic acids and derivatives	0.266667	Carboxylic acids and derivatives	0.266667	Alpha-halocarboxylic acids and derivatives	0.2	Alpha-halocarboxylic acids	0.2	Aliphatic acyclic compounds	0.311111				0	5.2714e+07	1.71735e+07	6.25029e+06	0	4.64026e+07	1.95325e+07	9.59723e+06	1.13737	0.0805576	0	7.29222e+07	6.54431e+07
849	86.0257	0.297801		3				126	5	Organic compounds	0.4	Organic acids and derivatives	0.266667	Carboxylic acids and derivatives	0.266667	Alpha-halocarboxylic acids and derivatives	0.2	Alpha-halocarboxylic acids	0.2	Aliphatic acyclic compounds	0.311111				0.027027	4.60192e+06	1.50884e+06	586298	0	4.99806e+06	1.77909e+06	1.00016e+06	1.17911	0.0971348	0	6.92073e+06	6.10655e+06
2365	102.055	3.44593		3				126	5	Organic compounds	0.4	Organic acids and derivatives	0.266667	Carboxylic acids and derivatives	0.266667	Alpha-halocarboxylic acids and derivatives	0.2	Alpha-halocarboxylic acids	0.2	Aliphatic acyclic compounds	0.311111				0	1.6326e+06	1.45082e+06	91077.8	0	1.65452e+06	1.41088e+06	136606	0.972473	0.0737936	0	1.51903e+06	1.38019e+06
1450	175.119	0.3506	Arginine	2	GNPS	M+H	6.2736	S570	1	Organic compounds	1	Organic acids and derivatives	1	Carboxylic acids and derivatives	1	Amino acids, peptides, and analogues	1	Arginine and derivatives	1	Aliphatic acyclic compounds	1	Massbank:PB000419 Arginine|2-amino-5-(diaminomethylideneamino)pentanoic acid	C(CC(C(=O)O)N)CN=C(N)N	1S/C6H14N4O2/c7-4(5(11)12)2-1-3-10-6(8)9/h4H,1-3,7H2,(H,11,12)(H4,8,9,10)	0.243243	7.39635e+06	2.30778e+06	1.72664e+06	0.135135	7.76688e+06	2.36695e+06	1.59807e+06	1.02564	0.0641016	0	720337	720337
1160	176.103	0.4091	Citrulline	2	GNPS	M+H	0	141	4	Organic compounds	0.75	Organic acids and derivatives	0.6625	Carboxylic acids and derivatives	0.575	Amino acids, peptides, and analogues	0.575	L-alpha-amino acids	0.233333	Aliphatic acyclic compounds	0.5625	Spectral Match to L-Citrulline from NIST14	N/A	N/A	0.027027	1.16424e+07	1.87729e+06	1.78618e+06	0.135135	4.46835e+06	1.63381e+06	682205	0.870305	0.00617962	0	1.07077e+06	1.07077e+06
577	178.115	0.4043	Citrulline labeled	1	TraceFinder_in-housee_Library	M+H		141	4	Organic compounds	0.75	Organic acids and derivatives	0.6625	Carboxylic acids and derivatives	0.575	Amino acids, peptides, and analogues	0.575	L-alpha-amino acids	0.233333	Aliphatic acyclic compounds	0.5625				0	3.6984e+07	6.43643e+06	5.17826e+06	0	3.90168e+07	9.71766e+06	1.1025e+07	1.50979	0.0249895	0	3.88768e+07	3.66285e+07
1374	197.128	3.0474	Cyclo(L-Val-L-Pro)	2	GNPS	M+H	3.56063	26	3	Organic compounds	1	Organic acids and derivatives	0.433333	Carboxylic acids and derivatives	0.433333	Amino acids, peptides, and analogues	0.433333	Alpha amino acids and derivatives	0.333333	Aliphatic heteropolycyclic compounds	0.433333	cyclo(L-Val-L-Pro)	N/A	N/A	0.675676	3.60608e+07	5.8857e+06	9.91304e+06	0.540541	6.63814e+07	8.51763e+06	1.60909e+07	1.44717	0.032402	0	ND	ND
5891	198.148	3.7258	Dibenzylamine	2	GNPS	M+H	97.9623	7	2	Organic compounds	1	Organic acids and derivatives	0.571429	Carboxylic acids and derivatives	0.571429	Amino acids, peptides, and analogues	0.428571	Tropane alkaloids	0.285714	Aliphatic heteropolycyclic compounds	0.285714	Spectral Match to Dibenzylamine from NIST14	N/A	N/A	0.594595	2.14697e+06	1.45054e+06	417109	0.594595	2.43357e+06	1.60849e+06	484961	1.10889	0	3	2.20272e+06	1.69675e+06
3337	148.055	0.2942	Glutamic acid	2	GNPS	M+H	35.1428	9	13	Organic compounds	0.846154	Organic acids and derivatives	0.411078	Carboxylic acids and derivatives	0.390099	Amino acids, peptides, and analogues	0.37911	Alpha amino acids and derivatives	0.0940171	Aliphatic acyclic compounds	0.39728	Glutamic acid	N/A	"InChI=1S/C5H9NO4/c6-3(5(9)10)1-2-4(7)8/h3H,1-2,6H2,(H,7,8)(H,9,10)/t3-/m0/s1"	0.297297	1.71149e+06	943456	400390	0.162162	1.89733e+06	1.00285e+06	449343	1.06296	0	2	1.46904e+06	1.03877e+06
136	148.06	0.4038	Glutamic acid	2	GNPS	M+H	2.06116	9	13	Organic compounds	0.846154	Organic acids and derivatives	0.411078	Carboxylic acids and derivatives	0.390099	Amino acids, peptides, and analogues	0.37911	Alpha amino acids and derivatives	0.0940171	Aliphatic acyclic compounds	0.39728	Glutamic acid	N/A	"InChI=1S/C5H9NO4/c6-3(5(9)10)1-2-4(7)8/h3H,1-2,6H2,(H,7,8)(H,9,10)/t3-/m0/s1"	0	6.0721e+07	3.70635e+07	9.66988e+06	0	6.14884e+07	3.18203e+07	1.43594e+07	0.858535	0.029445	0	1.42187e+06	1.35548e+06
107	147.076	0.4015	Glutamine	2	GNPS	M+H	4.77236	9	13	Organic compounds	0.846154	Organic acids and derivatives	0.411078	Carboxylic acids and derivatives	0.390099	Amino acids, peptides, and analogues	0.37911	Alpha amino acids and derivatives	0.0940171	Aliphatic acyclic compounds	0.39728	Massbank:PB000467 Glutamine|2,5-diamino-5-oxopentanoic acid	C(CC(=O)N)C(C(=O)O)N	1S/C5H10N2O3/c6-3(5(9)10)1-2-4(7)8/h3H,1-2,6H2,(H2,7,8)(H,9,10)	0	5.11236e+07	3.41592e+07	9.02091e+06	0	5.92147e+07	3.28604e+07	1.37313e+07	0.961977	0.0292916	0	1.24708e+06	1.08096e+06
40	307.083	0.6498	Glutathione, oxidized	2	GNPS	M+2H	0.298137	162	2	Organic compounds	1	Organic acids and derivatives	0.45	Carboxylic acids and derivatives	0.45	Amino acids, peptides, and analogues	0.45	Methionine and derivatives	0.3	Aromatic heteropolycyclic compounds	0.7	Spectral Match to Glutathione, oxidized from NIST14	N/A	N/A	0.216216	6.24891e+08	3.5582e+08	7.09716e+07	0.189189	4.63924e+08	2.87779e+08	1.28623e+08	0.808776	0.0196415	0	ND	ND
993	209.092	1.1731	Kynurenine	2	GNPS	M+H	0.437859	38	2	Organic compounds	1	Organic acids and derivatives	0.454545	Carboxylic acids and derivatives	0.454545	Amino acids, peptides, and analogues	0.363636	Alkyl-phenylketones	0.272727	Aromatic homomonocyclic compounds	0.727273	L-kynurenine	N/A	InChI=1S/C10H12N2O3/c11-7-4-2-1-3-6(7)9(13)5-8(12)10(14)15/h1-4,8H,5,11-12H2,(H,14,15)/t8-/m0/s1	0.027027	8.97834e+06	4.15024e+06	1.20152e+06	0.162162	6.6963e+06	3.72672e+06	1.00772e+06	0.897953	0.0364971	0	ND	ND
2881	209.092	1.565	Kynurenine	2	GNPS	M+H	0.437859	38	2	Organic compounds	1	Organic acids and derivatives	0.454545	Carboxylic acids and derivatives	0.454545	Amino acids, peptides, and analogues	0.363636	Alkyl-phenylketones	0.272727	Aromatic homomonocyclic compounds	0.727273	L-kynurenine	N/A	InChI=1S/C10H12N2O3/c11-7-4-2-1-3-6(7)9(13)5-8(12)10(14)15/h1-4,8H,5,11-12H2,(H,14,15)/t8-/m0/s1	0.027027	1.93656e+06	871268	305947	0.135135	2.13469e+06	839966	375819	0.964073	0.121705	0	ND	ND
3627	192.065	1.1736	Kynurenine	2	GNPS	M+H-NH3	2.06559	72	14	Organic compounds	1	Organic acids and derivatives	0.278571	Carboxylic acids and derivatives	0.278571	Amino acids, peptides, and analogues	0.264286	Fatty acyl glycosides of mono- and disaccharides	0.0642857	Aromatic heteropolycyclic compounds	0.35	Spectral Match to L-Kynurenine from NIST14	N/A	N/A	0.027027	2.08484e+06	921393	281841	0.162162	1.49954e+06	831763	235730	0.902723	0.025025	0	ND	ND
159	160.133	0.4495	Methacholine	2	TraceFinder_in-housee_Library	M+H		21	2	Organic compounds	1	Organic acids and derivatives	0.4	Carboxylic acids and derivatives	0.4	Amino acids, peptides, and analogues	0.4	Alpha amino acid esters	0.1	Aliphatic acyclic compounds	0.5				0	7.31116e+07	3.94278e+07	1.22906e+07	0	9.94827e+07	4.40849e+07	2.2266e+07	1.11812	0.0104264	0	461289	368795
700	189.16	0.3429	N6,N6,N6-Trimethyl-L-lysine	2	GNPS	M+H	1.61332	S274	1	Organic compounds	1	Organic acids and derivatives	1	Carboxylic acids and derivatives	1	Amino acids, peptides, and analogues	1	L-alpha-amino acids	1	Aliphatic acyclic compounds	1	"N,N,N-TRIMETHYLLYSINE"	C[N+](C)(C)CCCC[C@H](N)C([O-])=O	"InChI=1S/C9H20N2O2/c1-11(2,3)7-5-4-6-8(10)9(12)13/h8H,4-7,10H2,1-3H3/t8-/m0/s1"	0.0810811	1.21776e+07	5.14093e+06	2.05046e+06	0.135135	7.58258e+06	5.01714e+06	1.34758e+06	0.97592	0.0105891	1	ND	ND
916	432.238	7.2273	NCGC00385123-01_C22H30O6_7b,9-Dihydroxy-3-(hydroxymethyl)-1,1,6,8-tetramethyl-5-oxo-1,1a,1b,4,4a,5,7a,7b,8,9-decahydro-9aH-cyclopropa[3,4]benzo[1,2-e]azulen-9a-yl acetate	2	GNPS	M+ACN+H	1.20026	58	2	Organic compounds	1	Lipids and lipid-like molecules	0.336364	Carboxylic acids and derivatives	0.331818	Amino acids, peptides, and analogues	0.281818	Sesquiterpenoids	0.145455	Aromatic heteropolycyclic compounds	0.418182	NCGC00385123-01_C22H30O6_7b,9-Dihydroxy-3-(hydroxymethyl)-1,1,6,8-tetramethyl-5-oxo-1,1a,1b,4,4a,5,7a,7b,8,9-decahydro-9aH-cyclopropa[3,4]benzo[1,2-e]azulen-9a-yl acetate	CC1C(O)C2(OC(C)=O)C(C3\\C=C(CO)/CC4C(\\C=C(C)/C4=O)C13O)C2(C)C	InChI=1S/C22H30O6/c1-10-6-15-14(17(10)25)7-13(9-23)8-16-18-20(4,5)22(18,28-12(3)24)19(26)11(2)21(15,16)27/h6,8,11,14-16,18-19,23,26-27H,7,9H2,1-5H3	0.513514	2.33219e+06	1.18547e+06	600323	0.486486	1.79412e+06	1.07593e+06	502821	0.907598	0.370449	1	2.09315e+06	1.64906e+06
1354	290.135	0.6657	Ophtalmic acid	2	GNPS	M+H	1.78813	205	2	Organic compounds	1	Organic acids and derivatives	0.377273	Carboxylic acids and derivatives	0.331818	Amino acids, peptides, and analogues	0.281818	Coumarins and derivatives	0.15	Aromatic heteropolycyclic compounds	0.481818	OPHTHALMATE	CC[C@H](NC(=O)CC[C@H](N)C(O)=O)C(=O)NCC(O)=O	"InChI=1S/C11H19N3O6/c1-2-7(10(18)13-5-9(16)17)14-8(15)4-3-6(12)11(19)20/h6-7H,2-5,12H2,1H3,(H,13,18)(H,14,15)(H,16,17)(H,19,20)/t6-,7-/m0/s1"	0.0540541	1.54424e+07	4.59678e+06	2.67335e+06	0.135135	1.81048e+07	5.72158e+06	4.51818e+06	1.24469	0.0473144	0	ND	ND
602	133.097	0.3164	Ornithine	1	TraceFinder_in-housee_Library	M+H		9	13	Organic compounds	0.846154	Organic acids and derivatives	0.411078	Carboxylic acids and derivatives	0.390099	Amino acids, peptides, and analogues	0.37911	Alpha amino acids and derivatives	0.0940171	Aliphatic acyclic compounds	0.39728				0.027027	1.64361e+07	6.61596e+06	3.3968e+06	0.0540541	1.50149e+07	5.41449e+06	3.39214e+06	0.818398	0.0457012	0	524475	524475
1165	139.135	0.3182	Ornithine labeled	1	TraceFinder_in-housee_Library	M+H		9	13	Organic compounds	0.846154	Organic acids and derivatives	0.411078	Carboxylic acids and derivatives	0.390099	Amino acids, peptides, and analogues	0.37911	Alpha amino acids and derivatives	0.0940171	Aliphatic acyclic compounds	0.39728				0	2.32479e+07	2.94085e+06	3.44047e+06	0	2.40848e+07	5.04014e+06	7.02851e+06	1.71384	0.0196607	0	1.84379e+07	1.65418e+07
301	327.078	7.6242	Phosphoric acid triphenyl ester	2	GNPS	M+H	0	122	2	Organic compounds	1	Organic acids and derivatives	0.35	Carboxylic acids and derivatives	0.3	Amino acids, peptides, and analogues	0.3	Phenolic glycosides	0.2	Aromatic heteropolycyclic compounds	0.65	MoNA:904060 phosphoric acid triphenyl ester	N/A	InChI=1S/C18H15O4P/c19-23(20-16-10-4-1-5-11-16,21-17-12-6-2-7-13-17)22-18-14-8-3-9-15-18/h1-15H	0	1.53803e+07	1.3922e+07	713058	0	1.77013e+07	1.38226e+07	930025	0.992856	0.0721132	0	1.41463e+07	1.31282e+07
58	182.081	0.7195	Tyrosine	2	GNPS	M+H	1.17323	117	3	Organic compounds	1	Organic acids and derivatives	0.514286	Carboxylic acids and derivatives	0.514286	Amino acids, peptides, and analogues	0.480952	Beta amino acids and derivatives	0.1	Aromatic homomonocyclic compounds	0.266667	Spectral Match to L-Tyrosine from NIST14	N/A	N/A	0	2.5725e+08	1.38853e+08	5.13152e+07	0	3.76511e+08	1.3245e+08	8.09688e+07	0.953891	0.0216364	0	1.91625e+06	1.4351e+06
142	160.098	1.99294		3				93	3	Organic compounds	1	Organic acids and derivatives	0.733333	Carboxylic acids and derivatives	0.7	Amino acids, peptides, and analogues	0.7	L-alpha-amino acids	0.166667	Aliphatic heteromonocyclic compounds	0.5				0.702703	1.34484e+08	1.09844e+08	2.07456e+07	0.486486	1.39424e+08	9.14623e+07	3.48151e+07	0.832659	0.103887	1	1.05846e+08	9.49008e+07
11072	160.098	1.96		3				93	3	Organic compounds	1	Organic acids and derivatives	0.733333	Carboxylic acids and derivatives	0.7	Amino acids, peptides, and analogues	0.7	L-alpha-amino acids	0.166667	Aliphatic heteromonocyclic compounds	0.5				0.594595	1.58606e+08	1.14316e+08	2.18447e+07	0.567568	1.47816e+08	8.65223e+07	3.82643e+07	0.756871		3	1.28134e+08	1.28134e+08
5067	161.095	1.98646		3				93	3	Organic compounds	1	Organic acids and derivatives	0.733333	Carboxylic acids and derivatives	0.7	Amino acids, peptides, and analogues	0.7	L-alpha-amino acids	0.166667	Aliphatic heteromonocyclic compounds	0.5				0.72973	1.10619e+06	796279	161240	0.72973	1.27351e+06	870268	195910	1.09292		3	ND	ND
5771	230.066	1.16865		3				64	2	Organic compounds	1	Organic acids and derivatives	0.627778	Carboxylic acids and derivatives	0.627778	Amino acids, peptides, and analogues	0.627778	N-acyl-alpha amino acids	0.2	Aromatic heteropolycyclic compounds	0.405556				0.702703	166957	88204.7	33924	0.837838	149942	110841	29478	1.25663		2	ND	ND
3652	232.082	0.791924		3				64	2	Organic compounds	1	Organic acids and derivatives	0.627778	Carboxylic acids and derivatives	0.627778	Amino acids, peptides, and analogues	0.627778	N-acyl-alpha amino acids	0.2	Aromatic heteropolycyclic compounds	0.405556				0.0540541	2.85186e+06	1.57673e+06	549409	0.135135	2.58997e+06	1.7178e+06	506832	1.08947	0.0571884	0	ND	ND
1583	159.076	0.410572		3				141	4	Organic compounds	0.75	Organic acids and derivatives	0.6625	Carboxylic acids and derivatives	0.575	Amino acids, peptides, and analogues	0.575	L-alpha-amino acids	0.233333	Aliphatic acyclic compounds	0.5625				0.0540541	7.38198e+06	1.39771e+06	1.1217e+06	0.135135	3.13561e+06	1.23212e+06	474440	0.881532	0.0512545	0	680534	680534
871	161.089	0.404144		3				141	4	Organic compounds	0.75	Organic acids and derivatives	0.6625	Carboxylic acids and derivatives	0.575	Amino acids, peptides, and analogues	0.575	L-alpha-amino acids	0.233333	Aliphatic acyclic compounds	0.5625				0	2.25037e+07	3.72138e+06	3.18805e+06	0	2.31942e+07	5.7063e+06	6.67975e+06	1.53338	0.0163973	0	2.39473e+07	2.24816e+07
3316	188.128	3.63937		3				73	2	Organic compounds	1	Organic acids and derivatives	0.572222	Carboxylic acids and derivatives	0.572222	Amino acids, peptides, and analogues	0.572222	N-acyl-alpha amino acids	0.205556	Aliphatic acyclic compounds	0.633333				0.162162	6.35928e+06	5.16678e+06	569716	0.027027	6.69648e+06	4.94377e+06	882345	0.956837	0.111958	1	5.52067e+06	4.80885e+06
686	202.144	4.25308		3				73	2	Organic compounds	1	Organic acids and derivatives	0.572222	Carboxylic acids and derivatives	0.572222	Amino acids, peptides, and analogues	0.572222	N-acyl-alpha amino acids	0.205556	Aliphatic acyclic compounds	0.633333				0	6.29401e+06	5.84299e+06	165053	0	6.09325e+06	5.80403e+06	178159	0.993334	0.0239633	0	5.92187e+06	5.85717e+06
933	198.149	3.59009		3				7	2	Organic compounds	1	Organic acids and derivatives	0.571429	Carboxylic acids and derivatives	0.571429	Amino acids, peptides, and analogues	0.428571	Tropane alkaloids	0.285714	Aliphatic heteropolycyclic compounds	0.285714				0.216216	6.33112e+06	5.36909e+06	427557	0.243243	6.54241e+06	5.37386e+06	458423	1.00089	0.042498	1	6.56986e+06	5.5467e+06
160	142.122	8.82923		3				66	3	Organic compounds	1	Organic acids and derivatives	0.566667	Carboxylic acids and derivatives	0.566667	Amino acids, peptides, and analogues	0.5	Beta amino acids and derivatives	0.133333	Aliphatic acyclic compounds	0.633333				0	4.5494e+07	3.64317e+07	2.05348e+06	0	4.57984e+07	3.73605e+07	3.21229e+06	1.0255	0.018406	0	4.53807e+07	4.51616e+07
1022	146.117	6.14801		3				66	3	Organic compounds	1	Organic acids and derivatives	0.566667	Carboxylic acids and derivatives	0.566667	Amino acids, peptides, and analogues	0.5	Beta amino acids and derivatives	0.133333	Aliphatic acyclic compounds	0.633333				0	2.60734e+06	2.40074e+06	82457.3	0	2.53856e+06	2.39783e+06	72404.3	0.998788	0.0243647	0	2.41653e+06	2.37468e+06
806	160.133	6.14664		3				66	3	Organic compounds	1	Organic acids and derivatives	0.566667	Carboxylic acids and derivatives	0.566667	Amino acids, peptides, and analogues	0.5	Beta amino acids and derivatives	0.133333	Aliphatic acyclic compounds	0.633333				0	3.51436e+06	3.29035e+06	125474	0	3.52318e+06	3.27106e+06	137739	0.994138	0.0185346	0	3.25305e+06	3.21691e+06
1122	614.181	6.65381		3				71	3	Organic compounds	1	Organic acids and derivatives	0.55	Carboxylic acids and derivatives	0.55	Amino acids, peptides, and analogues	0.416667	Dipeptides	0.333333	Aromatic heteropolycyclic compounds	0.616667				0.027027	6.14611e+07	3.99736e+07	7.96753e+06	0.135135	6.07299e+07	3.86732e+07	8.92096e+06	0.967469	0.0687404	0	ND	ND
99	616.177	6.65335		3				71	3	Organic compounds	1	Organic acids and derivatives	0.55	Carboxylic acids and derivatives	0.55	Amino acids, peptides, and analogues	0.416667	Dipeptides	0.333333	Aromatic heteropolycyclic compounds	0.616667				0.027027	9.65588e+08	6.36619e+08	1.26521e+08	0	9.56276e+08	5.31347e+08	2.46847e+08	0.83464	0.0558851	0	3.09943e+06	2.56192e+06
3255	661.174	6.65348		3				71	3	Organic compounds	1	Organic acids and derivatives	0.55	Carboxylic acids and derivatives	0.55	Amino acids, peptides, and analogues	0.416667	Dipeptides	0.333333	Aromatic heteropolycyclic compounds	0.616667				0.0810811	5.0661e+06	2.91585e+06	739599	0.162162	5.2824e+06	2.74673e+06	870375	0.942		2	ND	ND
6192	155.08	1.83623		3				117	3	Organic compounds	1	Organic acids and derivatives	0.514286	Carboxylic acids and derivatives	0.514286	Amino acids, peptides, and analogues	0.480952	Beta amino acids and derivatives	0.1	Aromatic homomonocyclic compounds	0.266667				0.648649	557303	435046	89123.5	0.648649	1.18194e+06	516007	226434	1.1861		4	ND	ND
2738	160.133	3.46661		3				117	3	Organic compounds	1	Organic acids and derivatives	0.514286	Carboxylic acids and derivatives	0.514286	Amino acids, peptides, and analogues	0.480952	Beta amino acids and derivatives	0.1	Aromatic homomonocyclic compounds	0.266667				0.027027	1.83755e+06	968324	313886	0.162162	1.80407e+06	1.05143e+06	342410	1.08582	0.0164344	0	ND	ND
418	172.956	0.500107		3				151	2	Organic compounds	1	Organic acids and derivatives	0.5	Carboxylic acids and derivatives	0.5	Amino acids, peptides, and analogues	0.375	Epoxides	0.25	Aromatic homomonocyclic compounds	0.25				0.027027	1.93178e+07	1.40753e+07	1.48946e+06	0	1.65132e+07	1.36847e+07	1.29308e+06	0.972248	0.0642592	0	1.05345e+07	9.50075e+06
4839	173.092	0.493282		3				151	2	Organic compounds	1	Organic acids and derivatives	0.5	Carboxylic acids and derivatives	0.5	Amino acids, peptides, and analogues	0.375	Epoxides	0.25	Aromatic homomonocyclic compounds	0.25				0.810811	3.37956e+06	1.96884e+06	948313	0.783784	1.81878e+06	1.30108e+06	437881	0.660839		4	ND	ND
1771	352.306	8.39377		3				154	2	Organic compounds	1	Organic acids and derivatives	0.5	Carboxylic acids and derivatives	0.5	Amino acids, peptides, and analogues	0.5	Delta amino acids and derivatives	0.5	Aliphatic homopolycyclic compounds	1				0.0810811	3.49304e+06	1.73655e+06	503903	0.0540541	3.80575e+06	1.62357e+06	410967	0.934938	0.115673	1	1.58306e+06	1.25389e+06
302	352.369	8.37834		3				154	2	Organic compounds	1	Organic acids and derivatives	0.5	Carboxylic acids and derivatives	0.5	Amino acids, peptides, and analogues	0.5	Delta amino acids and derivatives	0.5	Aliphatic homopolycyclic compounds	1				0	1.54828e+07	1.32999e+07	747713	0	1.5655e+07	1.34803e+07	912845	1.01357	0.0377605	0	1.49557e+07	1.33848e+07
4851	379.105	0.710582		3				162	2	Organic compounds	1	Organic acids and derivatives	0.45	Carboxylic acids and derivatives	0.45	Amino acids, peptides, and analogues	0.45	Methionine and derivatives	0.3	Aromatic heteropolycyclic compounds	0.7				0.702703	2.52186e+06	1.40508e+06	628375	0.621622	2.41542e+06	1.15104e+06	479978	0.819202		4	ND	ND
1369	211.144	3.82343		3				26	3	Organic compounds	1	Organic acids and derivatives	0.433333	Carboxylic acids and derivatives	0.433333	Amino acids, peptides, and analogues	0.433333	Alpha amino acids and derivatives	0.333333	Aliphatic heteropolycyclic compounds	0.433333				0.72973	3.38885e+07	6.45733e+06	1.00102e+07	0.675676	1.1715e+08	1.55633e+07	3.27181e+07	2.41017	0.0114393	0	ND	ND
2663	211.144	3.67869		3				26	3	Organic compounds	1	Organic acids and derivatives	0.433333	Carboxylic acids and derivatives	0.433333	Amino acids, peptides, and analogues	0.433333	Alpha amino acids and derivatives	0.333333	Aliphatic heteropolycyclic compounds	0.433333				0.810811	1.79765e+06	888713	643706	0.72973	2.11937e+07	4.45041e+06	6.50567e+06	5.0077	0.102251	0	ND	ND
1853	160.097	0.41306		3				21	2	Organic compounds	1	Organic acids and derivatives	0.4	Carboxylic acids and derivatives	0.4	Amino acids, peptides, and analogues	0.4	Alpha amino acid esters	0.1	Aliphatic acyclic compounds	0.5				0.324324	4.52572e+06	1.85227e+06	1.09678e+06	0.459459	7.36281e+06	2.56268e+06	1.72649e+06	1.38354	0.0939131	0	ND	ND
3588	211.148	7.73453		3				168	2	Organic compounds	1	Organic acids and derivatives	0.4	Carboxylic acids and derivatives	0.4	Amino acids, peptides, and analogues	0.4	Alpha amino acids and derivatives	0.4	Aliphatic heteropolycyclic compounds	0.5				0.351351	6.03008e+06	1.43147e+06	1.3534e+06	0.486486	3.42856e+06	1.24252e+06	894078	0.868007		4	ND	ND
4116	211.148	7.57682		3				168	2	Organic compounds	1	Organic acids and derivatives	0.4	Carboxylic acids and derivatives	0.4	Amino acids, peptides, and analogues	0.4	Alpha amino acids and derivatives	0.4	Aliphatic heteropolycyclic compounds	0.5				0.648649	1.10178e+06	393927	274200	0.648649	1.00558e+06	367004	271784	0.931656		4	ND	ND
1922	269.128	6.35412		3				105	2	Organic compounds	1	Organic acids and derivatives	0.5	Carboxylic acids and derivatives	0.4	Amino acids, peptides, and analogues	0.4	Alpha amino acids and derivatives	0.2	Aromatic heteromonocyclic compounds	0.3				0.027027	1.49932e+07	5.72898e+06	3.61241e+06	0.135135	1.37451e+07	6.46047e+06	3.49961e+06	1.12768	0.0833032	0	ND	ND
1512	269.128	6.9445		3				105	2	Organic compounds	1	Organic acids and derivatives	0.5	Carboxylic acids and derivatives	0.4	Amino acids, peptides, and analogues	0.4	Alpha amino acids and derivatives	0.2	Aromatic heteromonocyclic compounds	0.3				0.027027	3.81958e+07	1.87088e+07	8.16023e+06	0.135135	3.92924e+07	2.11666e+07	8.47344e+06	1.13137	0.0653428	0	ND	ND
2252	280.139	0.556495		3				74	2	Organic compounds	1	Organoheterocyclic compounds	0.5	Carboxylic acids and derivatives	0.4	Amino acids, peptides, and analogues	0.4	Leucine and derivatives	0.15	Aromatic heteropolycyclic compounds	0.5				0.189189	5.21602e+06	1.73623e+06	931656	0.297297	4.37111e+06	1.89773e+06	1.04932e+06	1.09302	0.0793583	0	ND	ND
4845	294.155	1.11677		3				74	2	Organic compounds	1	Organoheterocyclic compounds	0.5	Carboxylic acids and derivatives	0.4	Amino acids, peptides, and analogues	0.4	Leucine and derivatives	0.15	Aromatic heteropolycyclic compounds	0.5				0.351351	4.61556e+06	1.62812e+06	765769	0.405405	3.39843e+06	1.66731e+06	858233	1.02407	0.0199097	0	ND	ND
1347	122.108	0.317759		3				9	13	Organic compounds	0.846154	Organic acids and derivatives	0.411078	Carboxylic acids and derivatives	0.390099	Amino acids, peptides, and analogues	0.37911	Alpha amino acids and derivatives	0.0940171	Aliphatic acyclic compounds	0.39728				0	1.73418e+07	2.10815e+06	2.58027e+06	0	1.8236e+07	3.71978e+06	5.37722e+06	1.76447	0.0927311	0	1.40651e+07	1.27734e+07
4104	128.986	0.633262		3				9	13	Organic compounds	0.846154	Organic acids and derivatives	0.411078	Carboxylic acids and derivatives	0.390099	Amino acids, peptides, and analogues	0.37911	Alpha amino acids and derivatives	0.0940171	Aliphatic acyclic compounds	0.39728				0.486486	900925	514625	258364	0.756757	997042	582184	230787	1.13128		3	ND	ND
3497	129.052	0.683774		3				9	13	Organic compounds	0.846154	Organic acids and derivatives	0.411078	Carboxylic acids and derivatives	0.390099	Amino acids, peptides, and analogues	0.37911	Alpha amino acids and derivatives	0.0940171	Aliphatic acyclic compounds	0.39728				0.378378	1.0273e+07	1.17085e+06	2.00409e+06	0.513514	2.03109e+06	767508	391878	0.655515	0.0563864	0	ND	ND
4847	129.055	0.453114		3				9	13	Organic compounds	0.846154	Organic acids and derivatives	0.411078	Carboxylic acids and derivatives	0.390099	Amino acids, peptides, and analogues	0.37911	Alpha amino acids and derivatives	0.0940171	Aliphatic acyclic compounds	0.39728				0.297297	1.85606e+06	1.36382e+06	269428	0.459459	1.80886e+06	1.44512e+06	256483	1.05961		2	ND	ND
129	130.05	0.402007		3				9	13	Organic compounds	0.846154	Organic acids and derivatives	0.411078	Carboxylic acids and derivatives	0.390099	Amino acids, peptides, and analogues	0.37911	Alpha amino acids and derivatives	0.0940171	Aliphatic acyclic compounds	0.39728				0	4.85247e+07	3.20368e+07	8.00813e+06	0	5.13623e+07	2.99248e+07	1.17016e+07	0.934076	0.0528175	0	1.68078e+06	1.63705e+06
1300	147.044	0.720784		3				9	13	Organic compounds	0.846154	Organic acids and derivatives	0.411078	Carboxylic acids and derivatives	0.390099	Amino acids, peptides, and analogues	0.37911	Alpha amino acids and derivatives	0.0940171	Aliphatic acyclic compounds	0.39728				0.027027	8.00693e+06	4.33711e+06	1.47686e+06	0.135135	1.1273e+07	4.57583e+06	2.02195e+06	1.05504	0.0253972	0	ND	ND
710	148.004	0.399843		3				9	13	Organic compounds	0.846154	Organic acids and derivatives	0.411078	Carboxylic acids and derivatives	0.390099	Amino acids, peptides, and analogues	0.37911	Alpha amino acids and derivatives	0.0940171	Aliphatic acyclic compounds	0.39728				0.027027	5.69435e+06	3.83624e+06	977624	0.135135	1.0278e+07	3.72945e+06	1.55616e+06	0.972161	0.0446562	0	ND	ND
1103	162.076	0.520446		3				9	13	Organic compounds	0.846154	Organic acids and derivatives	0.411078	Carboxylic acids and derivatives	0.390099	Amino acids, peptides, and analogues	0.37911	Alpha amino acids and derivatives	0.0940171	Aliphatic acyclic compounds	0.39728				0.027027	9.48979e+06	4.49584e+06	1.8374e+06	0.135135	1.15443e+07	5.38931e+06	2.19829e+06	1.19873	0.0253106	0	ND	ND
212	186.087	0.513484		3				133	2	Organic compounds	1	Organoheterocyclic compounds	0.5	Carboxylic acids and derivatives	0.35	Amino acids, peptides, and analogues	0.35	Gamma butyrolactones	0.125	Aliphatic heteromonocyclic compounds	0.475				0.027027	7.51287e+07	2.5676e+07	1.77124e+07	0.135135	7.56928e+07	2.54725e+07	1.59689e+07	0.992073	0.0271914	0	ND	ND
1607	186.112	0.498088		3				133	2	Organic compounds	1	Organoheterocyclic compounds	0.5	Carboxylic acids and derivatives	0.35	Amino acids, peptides, and analogues	0.35	Gamma butyrolactones	0.125	Aliphatic heteromonocyclic compounds	0.475				0.027027	3.92147e+06	2.18763e+06	646864	0.162162	4.34566e+06	2.03358e+06	735328	0.92958	0.0242127	0	ND	ND
3615	380.112	0.891245		3				205	2	Organic compounds	1	Organic acids and derivatives	0.377273	Carboxylic acids and derivatives	0.331818	Amino acids, peptides, and analogues	0.281818	Coumarins and derivatives	0.15	Aromatic heteropolycyclic compounds	0.481818				0.378378	2.64942e+06	1.27138e+06	618709	0.351351	2.92297e+06	1.4091e+06	631027	1.10832	0.0467452	0	ND	ND
782	460.269	7.22978		3				58	2	Organic compounds	1	Lipids and lipid-like molecules	0.336364	Carboxylic acids and derivatives	0.331818	Amino acids, peptides, and analogues	0.281818	Sesquiterpenoids	0.145455	Aromatic heteropolycyclic compounds	0.418182				0.378378	2.46609e+06	1.17285e+06	701089	0.459459	2.18238e+06	1.25853e+06	636720	1.07305	0.419335	1	2.33963e+06	1.43523e+06
743	324.275	7.26026		3				119	4	Organic compounds	1	Lipids and lipid-like molecules	0.647321	Carboxylic acids and derivatives	0.321429	Amino acids, peptides, and analogues	0.321429	Delta amino acids and derivatives	0.321429	Aliphatic heteropolycyclic compounds	0.464286				0	4.14668e+06	3.67205e+06	187275	0	4.0208e+06	3.6785e+06	225280	1.00176	0.0624819	0	3.59908e+06	3.54233e+06
2531	382.316	7.5857		3				119	4	Organic compounds	1	Lipids and lipid-like molecules	0.647321	Carboxylic acids and derivatives	0.321429	Amino acids, peptides, and analogues	0.321429	Delta amino acids and derivatives	0.321429	Aliphatic heteropolycyclic compounds	0.464286				0.324324	429901	323206	71553.9	0.378378	572482	319674	84198	0.989071	0.243086	1	487522	487522
1537	382.316	7.72113		3				119	4	Organic compounds	1	Lipids and lipid-like molecules	0.647321	Carboxylic acids and derivatives	0.321429	Amino acids, peptides, and analogues	0.321429	Delta amino acids and derivatives	0.321429	Aliphatic heteropolycyclic compounds	0.464286				0	1.60871e+06	1.36189e+06	100895	0	1.89526e+06	1.4011e+06	153289	1.02879	0.0549758	0	1.42397e+06	1.22841e+06
1404	384.295	5.80986		3				119	4	Organic compounds	1	Lipids and lipid-like molecules	0.647321	Carboxylic acids and derivatives	0.321429	Amino acids, peptides, and analogues	0.321429	Delta amino acids and derivatives	0.321429	Aliphatic heteropolycyclic compounds	0.464286				0.594595	4.71625e+06	2.30185e+06	694490	0.567568	1.63981e+07	3.04215e+06	3.57937e+06	1.32161	0.041505	0	ND	ND
1254	301.118	4.62763		3				91	2	Organic compounds	1	Organic acids and derivatives	0.3	Carboxylic acids and derivatives	0.3	Amino acids, peptides, and analogues	0.3	Stilbenes	0.2	Aromatic homomonocyclic compounds	0.5				0.0810811	8.19465e+06	4.28745e+06	1.56361e+06	0.135135	7.52507e+06	4.58987e+06	1.65687e+06	1.07054	0.00818895	0	ND	ND
1161	301.118	4.47222		3				91	2	Organic compounds	1	Organic acids and derivatives	0.3	Carboxylic acids and derivatives	0.3	Amino acids, peptides, and analogues	0.3	Stilbenes	0.2	Aromatic homomonocyclic compounds	0.5				0.027027	1.15203e+07	5.92917e+06	2.09189e+06	0.135135	1.05367e+07	6.34173e+06	2.25438e+06	1.06958	0.0303785	0	ND	ND
1470	361.222	8.23251		3				177	2	Organic compounds	1	Organic acids and derivatives	0.35	Carboxylic acids and derivatives	0.3	Amino acids, peptides, and analogues	0.25	Delta amino acids and derivatives	0.15	Aromatic heteropolycyclic compounds	0.4				0	3.90279e+06	2.57806e+06	370896	0	3.53851e+06	2.55138e+06	321066	0.989651	0.199888	0	2.45957e+06	2.12898e+06
2126	369.125	8.40333		3				122	2	Organic compounds	1	Organic acids and derivatives	0.35	Carboxylic acids and derivatives	0.3	Amino acids, peptides, and analogues	0.3	Phenolic glycosides	0.2	Aromatic heteropolycyclic compounds	0.65				0	3.44253e+06	2.28696e+06	742559	0	3.41398e+06	2.33454e+06	768727	1.0208	0.547092	0	2.83147e+06	1.6523e+06
1136	403.231	8.5839		3				177	2	Organic compounds	1	Organic acids and derivatives	0.35	Carboxylic acids and derivatives	0.3	Amino acids, peptides, and analogues	0.25	Delta amino acids and derivatives	0.15	Aromatic heteropolycyclic compounds	0.4				0	1.95074e+07	3.22243e+06	3.05377e+06	0.027027	1.11636e+07	2.79912e+06	1.68042e+06	0.868635	0.357653	0	2.10044e+06	1.45722e+06
4912	164.071	4.90269		3				72	14	Organic compounds	1	Organic acids and derivatives	0.278571	Carboxylic acids and derivatives	0.278571	Amino acids, peptides, and analogues	0.264286	Fatty acyl glycosides of mono- and disaccharides	0.0642857	Aromatic heteropolycyclic compounds	0.35				0.297297	1.44576e+06	901569	233891	0.243243	1.3076e+06	900907	201190	0.999266		4	ND	ND
6739	226.071	3.39522		3				72	14	Organic compounds	1	Organic acids and derivatives	0.278571	Carboxylic acids and derivatives	0.278571	Amino acids, peptides, and analogues	0.264286	Fatty acyl glycosides of mono- and disaccharides	0.0642857	Aromatic heteropolycyclic compounds	0.35				0.432432	370505	187498	105555	0.540541	358888	198494	81877.7	1.05864		4	ND	ND
1121	255.113	5.39578		3				72	14	Organic compounds	1	Organic acids and derivatives	0.278571	Carboxylic acids and derivatives	0.278571	Amino acids, peptides, and analogues	0.264286	Fatty acyl glycosides of mono- and disaccharides	0.0642857	Aromatic heteropolycyclic compounds	0.35				0.027027	1.03773e+07	4.94984e+06	2.17369e+06	0.135135	1.0358e+07	5.57672e+06	2.17375e+06	1.12664	0.0386227	0	ND	ND
1894	301.118	4.29682		3				72	14	Organic compounds	1	Organic acids and derivatives	0.278571	Carboxylic acids and derivatives	0.278571	Amino acids, peptides, and analogues	0.264286	Fatty acyl glycosides of mono- and disaccharides	0.0642857	Aromatic heteropolycyclic compounds	0.35				0.027027	4.72075e+06	2.30791e+06	801365	0.135135	4.02341e+06	2.5011e+06	860091	1.08371	0.0401647	0	ND	ND
2528	301.118	4.91334		3				72	14	Organic compounds	1	Organic acids and derivatives	0.278571	Carboxylic acids and derivatives	0.278571	Amino acids, peptides, and analogues	0.264286	Fatty acyl glycosides of mono- and disaccharides	0.0642857	Aromatic heteropolycyclic compounds	0.35				0.027027	5.056e+06	2.10164e+06	976723	0.135135	4.07218e+06	2.02821e+06	869829	0.965061	0.0238925	0	ND	ND
5389	315.134	4.90364		3				72	14	Organic compounds	1	Organic acids and derivatives	0.278571	Carboxylic acids and derivatives	0.278571	Amino acids, peptides, and analogues	0.264286	Fatty acyl glycosides of mono- and disaccharides	0.0642857	Aromatic heteropolycyclic compounds	0.35				0.675676	7.48089e+06	4.15825e+06	1.53976e+06	0.783784	6.07403e+06	4.52122e+06	1.41527e+06	1.08729		2	ND	ND
1614	315.134	5.60007		3				72	14	Organic compounds	1	Organic acids and derivatives	0.278571	Carboxylic acids and derivatives	0.278571	Amino acids, peptides, and analogues	0.264286	Fatty acyl glycosides of mono- and disaccharides	0.0642857	Aromatic heteropolycyclic compounds	0.35				0.540541	1.3809e+07	6.28017e+06	3.4732e+06	0.702703	1.01986e+07	6.4141e+06	2.49844e+06	1.02133	0.0162086	1	ND	ND
315	315.134	5.90772		3				72	14	Organic compounds	1	Organic acids and derivatives	0.278571	Carboxylic acids and derivatives	0.278571	Amino acids, peptides, and analogues	0.264286	Fatty acyl glycosides of mono- and disaccharides	0.0642857	Aromatic heteropolycyclic compounds	0.35				0	8.26928e+07	4.52802e+07	1.74972e+07	0.027027	7.54716e+07	4.31292e+07	2.11311e+07	0.952494	0.119535	0	ND	ND
3185	315.134	5.76253		3				72	14	Organic compounds	1	Organic acids and derivatives	0.278571	Carboxylic acids and derivatives	0.278571	Amino acids, peptides, and analogues	0.264286	Fatty acyl glycosides of mono- and disaccharides	0.0642857	Aromatic heteropolycyclic compounds	0.35				0.513514	1.74785e+07	1.10756e+07	4.07015e+06	0.567568	1.93213e+07	1.15797e+07	3.53372e+06	1.04551		3	ND	ND
1533	315.134	5.4078		3				72	14	Organic compounds	1	Organic acids and derivatives	0.278571	Carboxylic acids and derivatives	0.278571	Amino acids, peptides, and analogues	0.264286	Fatty acyl glycosides of mono- and disaccharides	0.0642857	Aromatic heteropolycyclic compounds	0.35				0.0810811	1.42976e+07	5.48688e+06	2.7234e+06	0.162162	1.06329e+07	5.42693e+06	2.72764e+06	0.989073	0.0643569	1	ND	ND
869	319.129	4.46772		3				72	14	Organic compounds	1	Organic acids and derivatives	0.278571	Carboxylic acids and derivatives	0.278571	Amino acids, peptides, and analogues	0.264286	Fatty acyl glycosides of mono- and disaccharides	0.0642857	Aromatic heteropolycyclic compounds	0.35				0.243243	1.45619e+07	8.04437e+06	2.70025e+06	0.378378	1.46059e+07	8.96637e+06	3.07384e+06	1.11461		2	ND	ND
817	319.129	4.29661		3				72	14	Organic compounds	1	Organic acids and derivatives	0.278571	Carboxylic acids and derivatives	0.278571	Amino acids, peptides, and analogues	0.264286	Fatty acyl glycosides of mono- and disaccharides	0.0642857	Aromatic heteropolycyclic compounds	0.35				0.027027	1.27522e+07	6.86923e+06	2.23334e+06	0.135135	1.18016e+07	7.34616e+06	2.45565e+06	1.06943	0.0354853	0	ND	ND
1790	331.129	5.87054		3				72	14	Organic compounds	1	Organic acids and derivatives	0.278571	Carboxylic acids and derivatives	0.278571	Amino acids, peptides, and analogues	0.264286	Fatty acyl glycosides of mono- and disaccharides	0.0642857	Aromatic heteropolycyclic compounds	0.35				0.027027	8.77283e+06	4.4536e+06	1.62972e+06	0.135135	7.8123e+06	4.93362e+06	1.63627e+06	1.10778	0.0325453	0	ND	ND
2407	326.709	4.4062		3				79	10	Organic compounds	0.8	Organic acids and derivatives	0.266667	Carboxylic acids and derivatives	0.236667	Amino acids, peptides, and analogues	0.236667	Delta amino acids and derivatives	0.106667	Aromatic heteropolycyclic compounds	0.276667				0.783784	5.30059e+06	2.22415e+06	2.20759e+06	0.702703	2.52796e+07	3.16422e+06	7.40358e+06	1.42267	0.061868	0	ND	ND
1715	335.223	4.4099		3				79	10	Organic compounds	0.8	Organic acids and derivatives	0.266667	Carboxylic acids and derivatives	0.236667	Amino acids, peptides, and analogues	0.236667	Delta amino acids and derivatives	0.106667	Aromatic heteropolycyclic compounds	0.276667				0.108108	7.62869e+06	1.44465e+06	1.89383e+06	0.162162	3.59064e+07	2.11158e+06	6.33933e+06	1.46165	0.0816478	0	759719	717421
3343	340.21	4.52403		3				79	10	Organic compounds	0.8	Organic acids and derivatives	0.266667	Carboxylic acids and derivatives	0.236667	Amino acids, peptides, and analogues	0.236667	Delta amino acids and derivatives	0.106667	Aromatic heteropolycyclic compounds	0.276667				0.783784	4.44508e+06	1.47442e+06	1.42271e+06	0.891892	1.37254e+07	4.58883e+06	6.17466e+06	3.11229	0.132001	0	ND	ND
2037	348.723	4.52791		3				79	10	Organic compounds	0.8	Organic acids and derivatives	0.266667	Carboxylic acids and derivatives	0.236667	Amino acids, peptides, and analogues	0.236667	Delta amino acids and derivatives	0.106667	Aromatic heteropolycyclic compounds	0.276667				0.513514	6.93622e+06	1.42089e+06	1.73899e+06	0.378378	2.11548e+07	1.7225e+06	4.32296e+06	1.21227	0.066416	0	ND	ND
1385	357.236	4.52953		3				79	10	Organic compounds	0.8	Organic acids and derivatives	0.266667	Carboxylic acids and derivatives	0.236667	Amino acids, peptides, and analogues	0.236667	Delta amino acids and derivatives	0.106667	Aromatic heteropolycyclic compounds	0.276667				0	1.54634e+07	2.30242e+06	2.78114e+06	0	4.57153e+07	2.92322e+06	7.38693e+06	1.26963	0.0490791	0	1.36947e+06	1.28246e+06
3371	370.736	4.63895		3				79	10	Organic compounds	0.8	Organic acids and derivatives	0.266667	Carboxylic acids and derivatives	0.236667	Amino acids, peptides, and analogues	0.236667	Delta amino acids and derivatives	0.106667	Aromatic heteropolycyclic compounds	0.276667				0.675676	5.41039e+06	1.26587e+06	1.40456e+06	0.783784	9.71224e+06	2.09344e+06	3.18757e+06	1.65376	0.0427149	0	ND	ND
1573	379.249	4.64194		3				79	10	Organic compounds	0.8	Organic acids and derivatives	0.266667	Carboxylic acids and derivatives	0.236667	Amino acids, peptides, and analogues	0.236667	Delta amino acids and derivatives	0.106667	Aromatic heteropolycyclic compounds	0.276667				0	1.60156e+07	2.24914e+06	2.51729e+06	0.027027	2.83704e+07	2.50842e+06	4.61362e+06	1.11528	0.0234789	0	1.42829e+06	1.28596e+06
1834	401.262	4.74614		3				79	10	Organic compounds	0.8	Organic acids and derivatives	0.266667	Carboxylic acids and derivatives	0.236667	Amino acids, peptides, and analogues	0.236667	Delta amino acids and derivatives	0.106667	Aromatic heteropolycyclic compounds	0.276667				0	1.25241e+07	1.76101e+06	1.90572e+06	0	1.29628e+07	1.7539e+06	2.13702e+06	0.995966	0.169391	0	1.21795e+06	1.02889e+06
3365	423.275	4.84635		3				79	10	Organic compounds	0.8	Organic acids and derivatives	0.266667	Carboxylic acids and derivatives	0.236667	Amino acids, peptides, and analogues	0.236667	Delta amino acids and derivatives	0.106667	Aromatic heteropolycyclic compounds	0.276667				0.0540541	9.96247e+06	1.43773e+06	1.53331e+06	0.189189	6.65246e+06	1.46715e+06	1.20424e+06	1.02047	0.309921	0	1.02496e+06	1.02496e+06
3597	445.288	4.93099		3				79	10	Organic compounds	0.8	Organic acids and derivatives	0.266667	Carboxylic acids and derivatives	0.236667	Amino acids, peptides, and analogues	0.236667	Delta amino acids and derivatives	0.106667	Aromatic heteropolycyclic compounds	0.276667				0.540541	6.68684e+06	1.20204e+06	1.44045e+06	0.567568	2.65008e+06	1.00571e+06	634715	0.836669		3	ND	ND
3836	109.074	1.83879		3				34	8	Organic compounds	1	Organic acids and derivatives	0.26875	Carboxylic acids and derivatives	0.23125	Amino acids, peptides, and analogues	0.18125	Alkatrienes	0.09375	Aliphatic acyclic compounds	0.34375				0.162162	1.99515e+06	1.61157e+06	195500	0.108108	3.10109e+06	1.64551e+06	330287	1.02106	0.0409247	0	1.70746e+06	1.65291e+06
60	109.101	8.82972		3				34	8	Organic compounds	1	Organic acids and derivatives	0.26875	Carboxylic acids and derivatives	0.23125	Amino acids, peptides, and analogues	0.18125	Alkatrienes	0.09375	Aliphatic acyclic compounds	0.34375				0.108108	1.1161e+08	9.02533e+07	5.49118e+06	0.0810811	1.13235e+08	9.32579e+07	7.88849e+06	1.03329	0.0450976	0	1.17776e+08	1.13298e+08
4610	109.101	3.80731		3				34	8	Organic compounds	1	Organic acids and derivatives	0.26875	Carboxylic acids and derivatives	0.23125	Amino acids, peptides, and analogues	0.18125	Alkatrienes	0.09375	Aliphatic acyclic compounds	0.34375				0.783784	1.02943e+07	8.64059e+06	866671	0.810811	9.7957e+06	8.83849e+06	704267	1.0229		3	ND	ND
88	155.106	8.82933		3				34	8	Organic compounds	1	Organic acids and derivatives	0.26875	Carboxylic acids and derivatives	0.23125	Amino acids, peptides, and analogues	0.18125	Alkatrienes	0.09375	Aliphatic acyclic compounds	0.34375				0.0540541	7.55977e+07	6.34551e+07	3.33147e+06	0	8.69322e+07	6.52977e+07	6.273e+06	1.02904	0.0266691	0	8.25803e+07	7.85028e+07
3233	170.117	3.64049		3				34	8	Organic compounds	1	Organic acids and derivatives	0.26875	Carboxylic acids and derivatives	0.23125	Amino acids, peptides, and analogues	0.18125	Alkatrienes	0.09375	Aliphatic acyclic compounds	0.34375				0.216216	1.26638e+07	1.01017e+07	1.20876e+06	0.0540541	1.21352e+07	9.98168e+06	1.00731e+06	0.988114	0.0834308	1	1.275e+07	1.00195e+07
8	172.133	8.82946		3				34	8	Organic compounds	1	Organic acids and derivatives	0.26875	Carboxylic acids and derivatives	0.23125	Amino acids, peptides, and analogues	0.18125	Alkatrienes	0.09375	Aliphatic acyclic compounds	0.34375				0	4.19651e+08	3.53352e+08	2.14907e+07	0	4.62305e+08	3.69361e+08	3.32199e+07	1.04531	0.00711764	0	4.64279e+08	4.41835e+08
4582	172.133	3.80346		3				34	8	Organic compounds	1	Organic acids and derivatives	0.26875	Carboxylic acids and derivatives	0.23125	Amino acids, peptides, and analogues	0.18125	Alkatrienes	0.09375	Aliphatic acyclic compounds	0.34375				0.432432	4.42798e+07	3.76344e+07	3.41414e+06	0.378378	4.4497e+07	3.79253e+07	3.81679e+06	1.00773		3	ND	ND
425	173.117	8.82944		3				34	8	Organic compounds	1	Organic acids and derivatives	0.26875	Carboxylic acids and derivatives	0.23125	Amino acids, peptides, and analogues	0.18125	Alkatrienes	0.09375	Aliphatic acyclic compounds	0.34375				0	1.61944e+07	1.24822e+07	887591	0	1.6197e+07	1.30839e+07	1.08837e+06	1.0482	0.0407827	0	1.66473e+07	1.58756e+07
6601	172.006	2.99859		3				90	20	Organic compounds	0.8	Organoheterocyclic compounds	0.234028	Carboxylic acids and derivatives	0.143333	Amino acids, peptides, and analogues	0.0622222	Fatty alcohols	0.055	Aliphatic acyclic compounds	0.335139				0.621622	1.68396e+06	966930	354632	0.783784	1.45598e+06	902884	308314	0.933763		4	ND	ND
2573	172.06	2.47137		3				90	20	Organic compounds	0.8	Organoheterocyclic compounds	0.234028	Carboxylic acids and derivatives	0.143333	Amino acids, peptides, and analogues	0.0622222	Fatty alcohols	0.055	Aliphatic acyclic compounds	0.335139				0.324324	2.8392e+06	1.47421e+06	619835	0.432432	3.32127e+06	1.79754e+06	746434	1.21932	0.0172158	1	ND	ND
3101	172.06	2.29577		3				90	20	Organic compounds	0.8	Organoheterocyclic compounds	0.234028	Carboxylic acids and derivatives	0.143333	Amino acids, peptides, and analogues	0.0622222	Fatty alcohols	0.055	Aliphatic acyclic compounds	0.335139				0.513514	295063	133222	65986.8	0.567568	282339	167385	55563.4	1.25644		2	ND	ND
10702	172.06	2.44049		3				90	20	Organic compounds	0.8	Organoheterocyclic compounds	0.234028	Carboxylic acids and derivatives	0.143333	Amino acids, peptides, and analogues	0.0622222	Fatty alcohols	0.055	Aliphatic acyclic compounds	0.335139				0.702703	3.46415e+06	1.53511e+06	913911	0.675676	2.3666e+06	1.49582e+06	563775	0.974404		3	ND	ND
6263	172.06	2.2673		3				90	20	Organic compounds	0.8	Organoheterocyclic compounds	0.234028	Carboxylic acids and derivatives	0.143333	Amino acids, peptides, and analogues	0.0622222	Fatty alcohols	0.055	Aliphatic acyclic compounds	0.335139				0.567568	246311	142824	61921.7	0.621622	212799	148433	38490.4	1.03927		3	ND	ND
274	172.169	6.94884		3				90	20	Organic compounds	0.8	Organoheterocyclic compounds	0.234028	Carboxylic acids and derivatives	0.143333	Amino acids, peptides, and analogues	0.0622222	Fatty alcohols	0.055	Aliphatic acyclic compounds	0.335139				0	1.49394e+07	1.39672e+07	359227	0	1.48571e+07	1.38771e+07	342167	0.993547	0.0412543	0	1.40624e+07	1.3792e+07
1093	172.169	6.56151		3				90	20	Organic compounds	0.8	Organoheterocyclic compounds	0.234028	Carboxylic acids and derivatives	0.143333	Amino acids, peptides, and analogues	0.0622222	Fatty alcohols	0.055	Aliphatic acyclic compounds	0.335139				0	3.14592e+06	2.77082e+06	160460	0	3.22225e+06	2.79829e+06	193439	1.00991	0.0250554	0	2.89261e+06	2.70775e+06
430	172.206	5.7335		3				90	20	Organic compounds	0.8	Organoheterocyclic compounds	0.234028	Carboxylic acids and derivatives	0.143333	Amino acids, peptides, and analogues	0.0622222	Fatty alcohols	0.055	Aliphatic acyclic compounds	0.335139				0	1.21079e+07	1.13076e+07	411444	0	1.23599e+07	1.12524e+07	468434	0.995121	0.0165047	0	1.18161e+07	1.15203e+07
1051	173.047	2.83226		3				90	20	Organic compounds	0.8	Organoheterocyclic compounds	0.234028	Carboxylic acids and derivatives	0.143333	Amino acids, peptides, and analogues	0.0622222	Fatty alcohols	0.055	Aliphatic acyclic compounds	0.335139				0.0540541	2.62477e+06	1.44788e+06	457282	0.135135	3.39654e+06	1.59593e+06	613810	1.10226	0.351751	0	ND	ND
1091	173.078	1.17154		3				90	20	Organic compounds	0.8	Organoheterocyclic compounds	0.234028	Carboxylic acids and derivatives	0.143333	Amino acids, peptides, and analogues	0.0622222	Fatty alcohols	0.055	Aliphatic acyclic compounds	0.335139				0	5.00486e+06	2.62531e+06	861644	0.027027	4.05097e+06	2.28434e+06	756727	0.870122	0.0647329	0	1.43974e+06	1.27134e+06
7747	173.137	3.79921		3				90	20	Organic compounds	0.8	Organoheterocyclic compounds	0.234028	Carboxylic acids and derivatives	0.143333	Amino acids, peptides, and analogues	0.0622222	Fatty alcohols	0.055	Aliphatic acyclic compounds	0.335139				0.837838	4.13624e+06	3.74365e+06	206657	0.810811	3.91931e+06	3.55874e+06	416718	0.950609		3	3.01775e+06	2.81217e+06
190	173.154	6.67708		3				90	20	Organic compounds	0.8	Organoheterocyclic compounds	0.234028	Carboxylic acids and derivatives	0.143333	Amino acids, peptides, and analogues	0.0622222	Fatty alcohols	0.055	Aliphatic acyclic compounds	0.335139				0	4.17386e+07	2.90806e+07	2.34861e+06	0	3.14729e+07	2.90651e+07	1.04971e+06	0.999467	0.0192573	0	3.12443e+07	3.10879e+07
1164	173.154	7.32447		3				90	20	Organic compounds	0.8	Organoheterocyclic compounds	0.234028	Carboxylic acids and derivatives	0.143333	Amino acids, peptides, and analogues	0.0622222	Fatty alcohols	0.055	Aliphatic acyclic compounds	0.335139				0.0810811	3.36734e+06	2.69163e+06	244935	0.108108	3.16082e+06	2.68864e+06	276756	0.998888	0.0702941	0	2.99247e+06	2.88581e+06
391	173.154	5.91623		3				90	20	Organic compounds	0.8	Organoheterocyclic compounds	0.234028	Carboxylic acids and derivatives	0.143333	Amino acids, peptides, and analogues	0.0622222	Fatty alcohols	0.055	Aliphatic acyclic compounds	0.335139				0	1.17795e+07	1.0937e+07	360554	0	1.21811e+07	1.09584e+07	449319	1.00196	0.0193756	0	1.1417e+07	1.10081e+07
927	173.165	5.94495		3				90	20	Organic compounds	0.8	Organoheterocyclic compounds	0.234028	Carboxylic acids and derivatives	0.143333	Amino acids, peptides, and analogues	0.0622222	Fatty alcohols	0.055	Aliphatic acyclic compounds	0.335139				0	2.79286e+06	2.57385e+06	106639	0	2.74817e+06	2.5654e+06	86954.4	0.996715	0.0266695	0	2.58188e+06	2.48516e+06
10504	214.002	8.6441		3				90	20	Organic compounds	0.8	Organoheterocyclic compounds	0.234028	Carboxylic acids and derivatives	0.143333	Amino acids, peptides, and analogues	0.0622222	Fatty alcohols	0.055	Aliphatic acyclic compounds	0.335139				0.810811	2.92961e+06	2.40804e+06	301733	0.648649	3.30764e+06	2.54277e+06	450524	1.05595		4	ND	ND
3771	214.123	4.11919		3				90	20	Organic compounds	0.8	Organoheterocyclic compounds	0.234028	Carboxylic acids and derivatives	0.143333	Amino acids, peptides, and analogues	0.0622222	Fatty alcohols	0.055	Aliphatic acyclic compounds	0.335139				0	1.0395e+06	906563	82839.2	0	1.0052e+06	835137	100034	0.921212		4	630794	591094
4421	214.123	4.27681		3				90	20	Organic compounds	0.8	Organoheterocyclic compounds	0.234028	Carboxylic acids and derivatives	0.143333	Amino acids, peptides, and analogues	0.0622222	Fatty alcohols	0.055	Aliphatic acyclic compounds	0.335139				0.162162	185550	143971	26122.5	0.135135	194048	134217	34851.8	0.932247		4	63013.1	52831.9
452	214.216	8.23972		3				90	20	Organic compounds	0.8	Organoheterocyclic compounds	0.234028	Carboxylic acids and derivatives	0.143333	Amino acids, peptides, and analogues	0.0622222	Fatty alcohols	0.055	Aliphatic acyclic compounds	0.335139				0.216216	1.32006e+07	9.4338e+06	1.30192e+06	0.0540541	1.29885e+07	9.02004e+06	891564	0.956141	0.0631457	1	1.24525e+07	1.02757e+07
918	214.253	6.59616		3				90	20	Organic compounds	0.8	Organoheterocyclic compounds	0.234028	Carboxylic acids and derivatives	0.143333	Amino acids, peptides, and analogues	0.0622222	Fatty alcohols	0.055	Aliphatic acyclic compounds	0.335139				0	3.928e+06	2.34375e+06	343624	0	3.51273e+06	2.35133e+06	273049	1.00323	0.0419166	0	2.69979e+06	2.39047e+06
1048	277.128	5.4194	Triethylcitrate	2	GNPS	M+H	0.770846	S409	1	Organic compounds	1	Organic acids and derivatives	1	Carboxylic acids and derivatives	1	Tricarboxylic acids and derivatives	1	Tricarboxylic acids and derivatives	1	Aliphatic acyclic compounds	1	0055_Triethylcitrate	CCOC(=O)CC(O)(CC(=O)OCC)C(=O)OCC	"InChI=1S/C12H20O7/c1-4-17-9(13)7-12(16,11(15)19-6-3)8-10(14)18-5-2/h16H,4-8H2,1-3H3"	0	2.7163e+06	2.36361e+06	119286	0	3.8677e+06	2.39182e+06	301073	1.01194	0.0512146	0	2.29354e+06	2.27533e+06
6050	163.075	7.74917		3				18	2	Organic compounds	1	Phenylpropanoids and polyketides	0.3	Cinnamaldehydes	0.3	0	0.3	Cinnamaldehydes	0.3	Aromatic homomonocyclic compounds	0.7				0.837838	1.73886e+06	793932	471683	0.756757	609354	518101	71084.2	0.652575		2	553958	553958
815	163.075	7.91736		3				18	2	Organic compounds	1	Phenylpropanoids and polyketides	0.3	Cinnamaldehydes	0.3	0	0.3	Cinnamaldehydes	0.3	Aromatic homomonocyclic compounds	0.7				0	2.76451e+07	7.19078e+06	3.49721e+06	0	7.32714e+06	6.33479e+06	385613	0.880959	0.092327	0	6.36767e+06	5.71589e+06
4021	354.04	5.97465		3				101	2	Organic compounds	1	Organoheterocyclic compounds	0.5	Coumarins and derivatives	0.145833	0	0.416667	Coumarins and derivatives	0.145833	Aromatic heteropolycyclic compounds	0.5				0.675676	1.82465e+06	851505	424518	0.810811	3.89224e+06	1.02224e+06	1.27555e+06	1.20051		2	ND	ND
733	410.102	8.08522		3				101	2	Organic compounds	1	Organoheterocyclic compounds	0.5	Coumarins and derivatives	0.145833	0	0.416667	Coumarins and derivatives	0.145833	Aromatic heteropolycyclic compounds	0.5				0	4.36198e+06	3.54556e+06	455159	0	4.69807e+06	3.50993e+06	451380	0.989951	0.102451	0	4.59581e+06	4.1792e+06
2111	410.123	0.637341		3				78	2	Organic compounds	1	Phenylpropanoids and polyketides	0.45	Coumarins and derivatives	0.2	Amino acids, peptides, and analogues	0.15	Psoralens	0.15	Aromatic heteropolycyclic compounds	0.8				0.108108	9.52067e+06	3.44865e+06	1.78337e+06	0.162162	5.56243e+06	3.13349e+06	1.204e+06	0.908613	0.0437179	0	ND	ND
1821	461.134	1.11678		3				78	2	Organic compounds	1	Phenylpropanoids and polyketides	0.45	Coumarins and derivatives	0.2	Amino acids, peptides, and analogues	0.15	Psoralens	0.15	Aromatic heteropolycyclic compounds	0.8				0.243243	7.24453e+06	3.67715e+06	1.99904e+06	0.216216	7.25938e+06	3.74772e+06	1.77136e+06	1.01919	0.0328517	0	ND	ND
3748	464.206	4.0352	4-Hydroxynonenal glutathione	2	GNPS	M+H	4.73341	47	2	Organic compounds	1	Phenylpropanoids and polyketides	0.4	Coumarins and derivatives	0.3	Furanocoumarins	0.2	Psoralens	0.2	Aromatic heteropolycyclic compounds	0.85	Spectral Match to 4-Hydroxynonenal glutathione from NIST14	N/A	N/A	0.432432	2.21289e+06	1.58863e+06	383407	0.405405	3.29768e+06	1.51862e+06	501316	0.955928	0.0995976	0	ND	ND
3955	446.195	4.0267		3				47	2	Organic compounds	1	Phenylpropanoids and polyketides	0.4	Coumarins and derivatives	0.3	Furanocoumarins	0.2	Psoralens	0.2	Aromatic heteropolycyclic compounds	0.85				0.648649	1.90289e+06	1.38948e+06	325003	0.72973	2.92157e+06	1.50074e+06	542870	1.08007		3	ND	ND
608	231.159	7.1169	Dimethyl sebacate	2	GNPS	M+H	0	69	13	Organic compounds	1	Lipids and lipid-like molecules	0.395177	Fatty Acyls	0.278938	0	0.253175	Medium-chain fatty acids	0.117949	Aliphatic acyclic compounds	0.343132	Spectral Match to Dimethyl sebacate from NIST14	N/A	N/A	0	4.34651e+06	3.01425e+06	524009	0	3.92709e+06	3.00549e+06	495362	0.997094	0.194504	0	4.34993e+06	3.66139e+06
404	184.133	4.25203		3				69	13	Organic compounds	1	Lipids and lipid-like molecules	0.395177	Fatty Acyls	0.278938	0	0.253175	Medium-chain fatty acids	0.117949	Aliphatic acyclic compounds	0.343132				0	1.18953e+07	1.12915e+07	286051	0	1.16777e+07	1.12666e+07	249524	0.997794	0.0103316	0	1.12213e+07	1.11554e+07
34	188.128	8.82984		3				69	13	Organic compounds	1	Lipids and lipid-like molecules	0.395177	Fatty Acyls	0.278938	0	0.253175	Medium-chain fatty acids	0.117949	Aliphatic acyclic compounds	0.343132				0	1.26605e+08	1.00253e+08	6.87101e+06	0	1.28688e+08	1.03677e+08	9.40714e+06	1.03415	0.0378825	0	1.27038e+08	1.23088e+08
818	189.112	8.8281		3				69	13	Organic compounds	1	Lipids and lipid-like molecules	0.395177	Fatty Acyls	0.278938	0	0.253175	Medium-chain fatty acids	0.117949	Aliphatic acyclic compounds	0.343132				0	3.76163e+06	2.92235e+06	219025	0	3.97327e+06	3.02713e+06	302539	1.03585	0.0422384	0	3.78972e+06	3.7013e+06
2174	203.128	5.58287		3				69	13	Organic compounds	1	Lipids and lipid-like molecules	0.395177	Fatty Acyls	0.278938	0	0.253175	Medium-chain fatty acids	0.117949	Aliphatic acyclic compounds	0.343132				0	3.87366e+06	959513	610301	0	6.507e+06	988962	1.05741e+06	1.03069	0.0480195	0	1.48449e+06	1.40389e+06
2646	226.18	5.72236		3				69	13	Organic compounds	1	Lipids and lipid-like molecules	0.395177	Fatty Acyls	0.278938	0	0.253175	Medium-chain fatty acids	0.117949	Aliphatic acyclic compounds	0.343132				0.135135	642647	532701	58665.4	0.0810811	672996	551867	56397	1.03598		2	528837	526366
321	226.18	5.95068		3				69	13	Organic compounds	1	Lipids and lipid-like molecules	0.395177	Fatty Acyls	0.278938	0	0.253175	Medium-chain fatty acids	0.117949	Aliphatic acyclic compounds	0.343132				0	2.16618e+07	9.63436e+06	2.1183e+06	0	3.6814e+07	1.04214e+07	4.62313e+06	1.0817	0.0595099	0	1.89759e+07	1.26904e+07
1020	230.175	5.43205		3				69	13	Organic compounds	1	Lipids and lipid-like molecules	0.395177	Fatty Acyls	0.278938	0	0.253175	Medium-chain fatty acids	0.117949	Aliphatic acyclic compounds	0.343132				0	3.03964e+06	2.595e+06	209982	0.027027	3.27933e+06	2.50976e+06	237168	0.967154	0.0440089	0	2.69364e+06	2.56383e+06
378	244.191	5.95093		3				69	13	Organic compounds	1	Lipids and lipid-like molecules	0.395177	Fatty Acyls	0.278938	0	0.253175	Medium-chain fatty acids	0.117949	Aliphatic acyclic compounds	0.343132				0	1.88687e+07	8.66846e+06	1.80357e+06	0	3.22284e+07	9.25531e+06	4.01449e+06	1.0677	0.054086	0	1.60996e+07	1.10042e+07
1827	245.138	4.32878		3				69	13	Organic compounds	1	Lipids and lipid-like molecules	0.395177	Fatty Acyls	0.278938	0	0.253175	Medium-chain fatty acids	0.117949	Aliphatic acyclic compounds	0.343132				0	2.4129e+06	1.60956e+06	264780	0	2.90753e+06	1.57233e+06	293529	0.976871	0.079445	0	2.15076e+06	1.67601e+06
2878	245.175	7.19604		3				69	13	Organic compounds	1	Lipids and lipid-like molecules	0.395177	Fatty Acyls	0.278938	0	0.253175	Medium-chain fatty acids	0.117949	Aliphatic acyclic compounds	0.343132				0.378378	903438	419322	266860	0.540541	6.79898e+06	768014	1.56956e+06	1.83156	0.0891268	0	139952	139952
7053	259.19	7.18236		3				69	13	Organic compounds	1	Lipids and lipid-like molecules	0.395177	Fatty Acyls	0.278938	0	0.253175	Medium-chain fatty acids	0.117949	Aliphatic acyclic compounds	0.343132				0.702703	634434	266731	160872	0.864865	2.97225e+06	718376	1.26167e+06	2.69326		3	ND	ND
240	273.206	8.31684		3				69	13	Organic compounds	1	Lipids and lipid-like molecules	0.395177	Fatty Acyls	0.278938	0	0.253175	Medium-chain fatty acids	0.117949	Aliphatic acyclic compounds	0.343132				0	1.54553e+07	1.3692e+07	883893	0	1.53662e+07	1.37929e+07	871969	1.00737	0.0292725	0	1.38069e+07	1.34285e+07
5825	355.243	8.66264		3				94	3	Organic compounds	1	Organoheterocyclic compounds	0.406481	Fatty Acyls	0.25	0	0.152778	1,2-dioxanes	0.1	Aromatic heteropolycyclic compounds	0.347222				0.675676	4.44298e+07	3.42271e+07	9.70948e+06	0.540541	4.44134e+07	3.74008e+07	5.70187e+06	1.09273		3	3.86536e+07	3.86536e+07
89	355.244	8.67374		3				94	3	Organic compounds	1	Organoheterocyclic compounds	0.406481	Fatty Acyls	0.25	0	0.152778	1,2-dioxanes	0.1	Aromatic heteropolycyclic compounds	0.347222				0.351351	4.9747e+07	3.59959e+07	1.16725e+07	0.378378	4.80265e+07	3.2091e+07	1.44986e+07	0.891517	0.14532	1	4.3563e+07	4.27239e+07
598	355.282	9.06656		3				94	3	Organic compounds	1	Organoheterocyclic compounds	0.406481	Fatty Acyls	0.25	0	0.152778	1,2-dioxanes	0.1	Aromatic heteropolycyclic compounds	0.347222				0	9.85715e+06	7.06914e+06	1.15936e+06	0	9.55941e+06	7.05219e+06	1.25177e+06	0.997603	0.130998	0	8.10219e+06	6.97696e+06
1870	527.397	9.25983		3				65	2	Organic compounds	1	Lipids and lipid-like molecules	0.708333	Fatty Acyls	0.25	0	0.291667	Stigmastanes and derivatives	0.166667	Aromatic heteropolycyclic compounds	0.25				0.783784	1.19357e+06	952384	179158	0.702703	1.22307e+06	758983	221983	0.79693		4	1.08153e+06	1.08153e+06
292	571.418	9.36746		3				65	2	Organic compounds	1	Lipids and lipid-like molecules	0.708333	Fatty Acyls	0.25	0	0.291667	Stigmastanes and derivatives	0.166667	Aromatic heteropolycyclic compounds	0.25				0.135135	5.29141e+06	4.33694e+06	481709	0.162162	6.62593e+06	4.38887e+06	585980	1.01198	0.0934072	0	4.32019e+06	4.09304e+06
3402	171.099	3.35401		3				92	4	Organic compounds	1	Organoheterocyclic compounds	0.375	Fatty Acyls	0.225	0	0.15	Medium-chain fatty acids	0.125	Aliphatic heteromonocyclic compounds	0.475				0.648649	3.52657e+06	2.72254e+06	655734	0.621622	3.37387e+06	2.54299e+06	572908	0.934053		3	3.27671e+06	3.27671e+06
1697	171.1	3.35111		3				92	4	Organic compounds	1	Organoheterocyclic compounds	0.375	Fatty Acyls	0.225	0	0.15	Medium-chain fatty acids	0.125	Aliphatic heteromonocyclic compounds	0.475				0.324324	2.79011e+06	2.10008e+06	406994	0.378378	3.13378e+06	2.0685e+06	493751	0.984964	0.101249	1	2.69406e+06	2.69406e+06
5475	171.138	0.452876		3				92	4	Organic compounds	1	Organoheterocyclic compounds	0.375	Fatty Acyls	0.225	0	0.15	Medium-chain fatty acids	0.125	Aliphatic heteromonocyclic compounds	0.475				0.756757	1.1326e+06	818772	194062	0.648649	1.02638e+06	842990	165178	1.02958		2	783013	783013
10189	171.148	8.63649		3				92	4	Organic compounds	1	Organoheterocyclic compounds	0.375	Fatty Acyls	0.225	0	0.15	Medium-chain fatty acids	0.125	Aliphatic heteromonocyclic compounds	0.475				0.837838	3.46421e+06	2.7123e+06	422270	0.756757	2.75517e+06	2.42213e+06	206570	0.893018		3	2.2881e+06	2.2881e+06
401	319.267	5.9887	Decanoylcarnitine	1	TraceFinder_in-housee_Library	M+H		45	13	Organic compounds	1	Lipids and lipid-like molecules	0.783333	Fatty Acyls	0.398718	Fatty acid esters	0.270513	Acyl carnitines	0.171795	Aliphatic homopolycyclic compounds	0.303846				0	2.38403e+07	2.18777e+07	950907	0	2.51956e+07	2.1376e+07	1.65058e+06	0.977067	0.012541	0	2.02719e+07	1.94354e+07
1507	282.182	0.8613	Glutarylcarnitine labeled	1	TraceFinder_in-housee_Library	M+H		45	13	Organic compounds	1	Lipids and lipid-like molecules	0.783333	Fatty Acyls	0.398718	Fatty acid esters	0.270513	Acyl carnitines	0.171795	Aliphatic homopolycyclic compounds	0.303846				0	3.46785e+06	3.12585e+06	167262	0	3.47129e+06	3.06007e+06	188439	0.978956	0.0433278	0	3.18261e+06	2.8983e+06
424	263.204	3.746	Hexanoylcarnitine labeled	1	TraceFinder_in-housee_Library	M+H		45	13	Organic compounds	1	Lipids and lipid-like molecules	0.783333	Fatty Acyls	0.398718	Fatty acid esters	0.270513	Acyl carnitines	0.171795	Aliphatic homopolycyclic compounds	0.303846				0	2.12104e+07	1.65863e+07	989730	0	1.76915e+07	1.63194e+07	726254	0.983906	0.0117676	0	1.72616e+07	1.61437e+07
516	347.298	6.766	Lauroylcarnitine labeled	1	TraceFinder_in-housee_Library	M+H		45	13	Organic compounds	1	Lipids and lipid-like molecules	0.783333	Fatty Acyls	0.398718	Fatty acid esters	0.270513	Acyl carnitines	0.171795	Aliphatic homopolycyclic compounds	0.303846				0	3.84225e+07	3.2872e+07	4.12483e+06	0	3.90386e+07	3.08724e+07	7.87415e+06	0.93917	0.0421602	0	1.76613e+07	1.53397e+07
2021	372.311	7.3826	Myristoylcarnitine	1	TraceFinder_in-housee_Library	M+H		14	4	Organic compounds	0.75	Lipids and lipid-like molecules	0.392857	Fatty Acyls	0.392857	Fatty acid esters	0.392857	Acyl carnitines	0.357143	Aliphatic acyclic compounds	0.464286				0.027027	6.82022e+06	2.78356e+06	1.31937e+06	0.135135	8.64344e+06	3.26818e+06	1.64707e+06	1.1741	0.210959	0	ND	ND
485	375.33	7.3813	Myristoylcarnitine labeled	1	TraceFinder_in-housee_Library	M+H		45	13	Organic compounds	1	Lipids and lipid-like molecules	0.783333	Fatty Acyls	0.398718	Fatty acid esters	0.270513	Acyl carnitines	0.171795	Aliphatic homopolycyclic compounds	0.303846				0.027027	3.58533e+07	2.65031e+07	3.77146e+06	0.0540541	3.44198e+07	2.45764e+07	8.03168e+06	0.927301	0.156125	0	678786	678786
730	428.373	8.2462	Octadecanoylcarnitine	1	TraceFinder_in-housee_Library	M+H		45	13	Organic compounds	1	Lipids and lipid-like molecules	0.783333	Fatty Acyls	0.398718	Fatty acid esters	0.270513	Acyl carnitines	0.171795	Aliphatic homopolycyclic compounds	0.303846				0.027027	1.70397e+07	1.01746e+07	3.46316e+06	0.135135	1.98302e+07	1.01587e+07	3.38878e+06	0.998432	0.161253	0	ND	ND
381	431.392	8.2463	Octadecanoylcarnitine labeled	1	TraceFinder_in-housee_Library	M+H		45	13	Organic compounds	1	Lipids and lipid-like molecules	0.783333	Fatty Acyls	0.398718	Fatty acid esters	0.270513	Acyl carnitines	0.171795	Aliphatic homopolycyclic compounds	0.303846				0.027027	3.1619e+07	2.47391e+07	4.15077e+06	0.027027	3.31884e+07	2.26341e+07	8.46836e+06	0.914913	0.156243	0	ND	ND
372	291.236	5.0064	Octanoylcarnitine labeled	1	TraceFinder_in-housee_Library	M+H		45	13	Organic compounds	1	Lipids and lipid-like molecules	0.783333	Fatty Acyls	0.398718	Fatty acid esters	0.270513	Acyl carnitines	0.171795	Aliphatic homopolycyclic compounds	0.303846				0	2.34567e+07	2.08716e+07	1.03227e+06	0	2.23505e+07	2.09481e+07	1.05042e+06	1.00367	0.0337758	0	2.36056e+07	2.11993e+07
740	426.358	7.9525	Oleoyl L-carnitine	2	GNPS	M+H	0.715774	45	13	Organic compounds	1	Lipids and lipid-like molecules	0.783333	Fatty Acyls	0.398718	Fatty acid esters	0.270513	Acyl carnitines	0.171795	Aliphatic homopolycyclic compounds	0.303846	Spectral Match to Oleoyl L-carnitine from NIST14	N/A	N/A	0.027027	4.49281e+07	2.15763e+07	8.84446e+06	0.135135	4.33597e+07	2.25854e+07	7.3323e+06	1.04677	0.11299	0	ND	ND
283	400.342	7.8592	Palmitoylcarnitine	2	GNPS	M+H	0.457373	45	13	Organic compounds	1	Lipids and lipid-like molecules	0.783333	Fatty Acyls	0.398718	Fatty acid esters	0.270513	Acyl carnitines	0.171795	Aliphatic homopolycyclic compounds	0.303846	PALMITOYLCARNITINE	CCCCCCCCCCCCCCCC(OC(C[N+](C)(C)C)CC([O-])=O)=O	"InChI=1S/C23H45NO4/c1-5-6-7-8-9-10-11-12-13-14-15-16-17-18-23(27)28-21(19-22(25)26)20-24(2,3)4/h21H,5-20H2,1-4H3"	0.027027	1.00173e+08	4.04328e+07	1.96713e+07	0.135135	9.09113e+07	4.20441e+07	1.7868e+07	1.03985	0.0867714	0	ND	ND
399	403.361	7.8588	Palmitoylcarnitine labeled	1	TraceFinder_in-housee_Library	M+H		45	13	Organic compounds	1	Lipids and lipid-like molecules	0.783333	Fatty Acyls	0.398718	Fatty acid esters	0.270513	Acyl carnitines	0.171795	Aliphatic homopolycyclic compounds	0.303846				0.027027	3.39912e+07	2.71429e+07	4.26815e+06	0.027027	3.35977e+07	2.3956e+07	8.80335e+06	0.882588	0.106067	0	ND	ND
3352	398.326	7.5247		3				45	13	Organic compounds	1	Lipids and lipid-like molecules	0.783333	Fatty Acyls	0.398718	Fatty acid esters	0.270513	Acyl carnitines	0.171795	Aliphatic homopolycyclic compounds	0.303846				0.0810811	5.89771e+06	2.13923e+06	1.16666e+06	0.135135	4.42404e+06	2.1925e+06	995418	1.0249	0.116362	0	ND	ND
3277	424.342	7.67791		3				45	13	Organic compounds	1	Lipids and lipid-like molecules	0.783333	Fatty Acyls	0.398718	Fatty acid esters	0.270513	Acyl carnitines	0.171795	Aliphatic homopolycyclic compounds	0.303846				0.027027	1.66067e+07	3.31429e+06	2.62222e+06	0.135135	5.72913e+06	3.26833e+06	1.30064e+06	0.986133	0.16006	0	ND	ND
3538	370.295	6.95782		3				14	4	Organic compounds	0.75	Lipids and lipid-like molecules	0.392857	Fatty Acyls	0.392857	Fatty acid esters	0.392857	Acyl carnitines	0.357143	Aliphatic acyclic compounds	0.464286				0.27027	3.46483e+06	1.83597e+06	954515	0.378378	3.41743e+06	2.37811e+06	814819	1.29529		2	2.41836e+06	1.89695e+06
698	370.404	7.97515		3				14	4	Organic compounds	0.75	Lipids and lipid-like molecules	0.392857	Fatty Acyls	0.392857	Fatty acid esters	0.392857	Acyl carnitines	0.357143	Aliphatic acyclic compounds	0.464286				0.0540541	8.57443e+06	5.87402e+06	805509	0.027027	9.20357e+06	6.02505e+06	990423	1.02571	0.0321145	0	6.23808e+06	5.7413e+06
3611	373.134	7.60923		3				14	4	Organic compounds	0.75	Lipids and lipid-like molecules	0.392857	Fatty Acyls	0.392857	Fatty acid esters	0.392857	Acyl carnitines	0.357143	Aliphatic acyclic compounds	0.464286				0.162162	1.21654e+06	979786	123639	0.243243	1.39498e+06	1.00616e+06	137017	1.02691	0.170774	1	1.17247e+06	1.14667e+06
154	342.337	7.37356		3				110	6	Organic compounds	0.166667	Lipids and lipid-like molecules	0.0952381	Fatty Acyls	0.0952381	Fatty acid esters	0.0952381	Acyl carnitines	0.0714286	Aliphatic acyclic compounds	0.142857				0	3.72156e+07	3.34375e+07	1.86103e+06	0	3.79542e+07	3.3753e+07	2.18696e+06	1.00944	0.0542623	0	3.69134e+07	3.38999e+07
5411	342.372	7.60348		3				110	6	Organic compounds	0.166667	Lipids and lipid-like molecules	0.0952381	Fatty Acyls	0.0952381	Fatty acid esters	0.0952381	Acyl carnitines	0.0714286	Aliphatic acyclic compounds	0.142857				0.378378	2.59382e+06	2.14104e+06	189501	0.621622	2.38853e+06	2.12982e+06	173239	0.994762		2	2.08666e+06	2.03715e+06
985	342.372	7.3748		3				110	6	Organic compounds	0.166667	Lipids and lipid-like molecules	0.0952381	Fatty Acyls	0.0952381	Fatty acid esters	0.0952381	Acyl carnitines	0.0714286	Aliphatic acyclic compounds	0.142857				0.486486	2.88521e+06	2.65095e+06	126288	0.459459	2.995e+06	2.65037e+06	173101	0.999782		2	2.51179e+06	2.49993e+06
3440	370.295	7.06218		3				110	6	Organic compounds	0.166667	Lipids and lipid-like molecules	0.0952381	Fatty Acyls	0.0952381	Fatty acid esters	0.0952381	Acyl carnitines	0.0714286	Aliphatic acyclic compounds	0.142857				0.432432	4.28461e+06	2.66097e+06	1.12144e+06	0.405405	4.46613e+06	2.24732e+06	1.17097e+06	0.84455		3	ND	ND
61	370.368	7.28713		3				110	6	Organic compounds	0.166667	Lipids and lipid-like molecules	0.0952381	Fatty Acyls	0.0952381	Fatty acid esters	0.0952381	Acyl carnitines	0.0714286	Aliphatic acyclic compounds	0.142857				0.0810811	6.63148e+07	5.81965e+07	6.63901e+06	0.0810811	6.93457e+07	5.76454e+07	6.27447e+06	0.99053	0.0696486	0	6.31374e+07	5.9791e+07
3195	496.509	8.4469		3				110	6	Organic compounds	0.166667	Lipids and lipid-like molecules	0.0952381	Fatty Acyls	0.0952381	Fatty acid esters	0.0952381	Acyl carnitines	0.0714286	Aliphatic acyclic compounds	0.142857				0	1.16299e+07	1.01786e+07	655225	0	1.17692e+07	1.05855e+07	807179	1.03997	0.0503023	1	9.6968e+06	9.63441e+06
385	199.169	8.51929		3				19	2	Organic compounds	1	Lipids and lipid-like molecules	0.95	Fatty Acyls	0.9	Fatty acids and conjugates	0.45	Medium-chain fatty acids	0.45	Aliphatic acyclic compounds	0.95				0	1.05041e+07	9.02347e+06	596163	0	1.04065e+07	9.14931e+06	614996	1.01395	0.0339238	0	8.94371e+06	8.86335e+06
576	199.169	7.16686		3				19	2	Organic compounds	1	Lipids and lipid-like molecules	0.95	Fatty Acyls	0.9	Fatty acids and conjugates	0.45	Medium-chain fatty acids	0.45	Aliphatic acyclic compounds	0.95				0	7.89327e+06	6.31437e+06	459994	0	7.67358e+06	6.26901e+06	494415	0.992817	0.0716363	0	5.99061e+06	5.87839e+06
511	269.209	8.33032		3				166	3	Organic compounds	1	Lipids and lipid-like molecules	0.933333	Fatty Acyls	0.666667	Fatty acids and conjugates	0.266667	Sesquiterpenoids	0.2	Aliphatic acyclic compounds	0.533333				0	1.12852e+07	1.02283e+07	515555	0	1.12842e+07	1.03867e+07	454931	1.01549	0.0447835	0	1.07926e+07	1.04503e+07
3577	269.21	8.07058		3				166	3	Organic compounds	1	Lipids and lipid-like molecules	0.933333	Fatty Acyls	0.666667	Fatty acids and conjugates	0.266667	Sesquiterpenoids	0.2	Aliphatic acyclic compounds	0.533333				0.648649	2.31626e+06	1.28394e+06	470647	0.648649	2.24729e+06	1.00643e+06	462521	0.783859		4	1.57564e+06	1.44646e+06
1327	311.256	8.98289		3				166	3	Organic compounds	1	Lipids and lipid-like molecules	0.933333	Fatty Acyls	0.666667	Fatty acids and conjugates	0.266667	Sesquiterpenoids	0.2	Aliphatic acyclic compounds	0.533333				0	7.8874e+06	5.63143e+06	956861	0	6.97433e+06	5.72328e+06	925431	1.01631	0.202824	0	6.64752e+06	5.0249e+06
85	227.2	8.67239		3				107	5	Organic compounds	1	Lipids and lipid-like molecules	0.646667	Fatty Acyls	0.56	Fatty acids and conjugates	0.32	Long-chain fatty acids	0.32	Aliphatic acyclic compounds	0.58				0.216216	8.95638e+07	7.14794e+07	1.92057e+07	0.324324	8.87928e+07	6.85283e+07	2.22241e+07	0.958715	0.346399	0	8.47386e+07	7.94441e+07
3172	227.2	8.89646		3				107	5	Organic compounds	1	Lipids and lipid-like molecules	0.646667	Fatty Acyls	0.56	Fatty acids and conjugates	0.32	Long-chain fatty acids	0.32	Aliphatic acyclic compounds	0.58				0.756757	2.67239e+07	1.51269e+07	4.8251e+06	0.702703	3.05315e+07	1.58632e+07	6.90545e+06	1.04868		3	ND	ND
8585	227.2	8.54203		3				107	5	Organic compounds	1	Lipids and lipid-like molecules	0.646667	Fatty Acyls	0.56	Fatty acids and conjugates	0.32	Long-chain fatty acids	0.32	Aliphatic acyclic compounds	0.58				0.783784	9.02627e+06	6.66728e+06	1.62592e+06	0.72973	9.28789e+06	7.46144e+06	1.20712e+06	1.11911		2	8.43504e+06	8.43504e+06
4038	240.232	7.13327		3				107	5	Organic compounds	1	Lipids and lipid-like molecules	0.646667	Fatty Acyls	0.56	Fatty acids and conjugates	0.32	Long-chain fatty acids	0.32	Aliphatic acyclic compounds	0.58				0.297297	4.13229e+06	896111	693627	0.378378	1.11478e+06	750528	148589	0.837539	0.0690667	0	776479	677578
8010	408.295	8.60176		3				107	5	Organic compounds	1	Lipids and lipid-like molecules	0.646667	Fatty Acyls	0.56	Fatty acids and conjugates	0.32	Long-chain fatty acids	0.32	Aliphatic acyclic compounds	0.58				0.783784	4.61399e+06	2.69403e+06	1.15572e+06	0.72973	4.80784e+06	2.0898e+06	1.5357e+06	0.775715		4	2.19894e+06	2.19894e+06
364	311.294	8.85749		3				129	9	Organic compounds	0.888889	Lipids and lipid-like molecules	0.677778	Fatty Acyls	0.42963	Fatty acids and conjugates	0.303704	Very long-chain fatty acids	0.225926	Aliphatic acyclic compounds	0.403704				0	1.38249e+07	1.2046e+07	778357	0	1.39468e+07	1.21986e+07	842685	1.01267	0.0536452	0	1.32369e+07	1.2747e+07
921	339.289	8.47528		3				129	9	Organic compounds	0.888889	Lipids and lipid-like molecules	0.677778	Fatty Acyls	0.42963	Fatty acids and conjugates	0.303704	Very long-chain fatty acids	0.225926	Aliphatic acyclic compounds	0.403704				0	5.45801e+06	4.9805e+06	313961	0	5.63136e+06	5.03177e+06	344980	1.01029	0.0678241	0	4.96727e+06	4.45478e+06
271	353.341	9.15368		3				129	9	Organic compounds	0.888889	Lipids and lipid-like molecules	0.677778	Fatty Acyls	0.42963	Fatty acids and conjugates	0.303704	Very long-chain fatty acids	0.225926	Aliphatic acyclic compounds	0.403704				0	6.38716e+06	5.48105e+06	505592	0	7.2653e+06	5.5418e+06	620135	1.01109	0.0994246	0	6.7632e+06	6.38543e+06
433	381.337	9.0134		3				129	9	Organic compounds	0.888889	Lipids and lipid-like molecules	0.677778	Fatty Acyls	0.42963	Fatty acids and conjugates	0.303704	Very long-chain fatty acids	0.225926	Aliphatic acyclic compounds	0.403704				0	7.44312e+06	5.7831e+06	672376	0	7.61593e+06	5.81685e+06	494215	1.00584	0.0741406	0	6.33156e+06	5.92152e+06
639	395.388	9.30377		3				129	9	Organic compounds	0.888889	Lipids and lipid-like molecules	0.677778	Fatty Acyls	0.42963	Fatty acids and conjugates	0.303704	Very long-chain fatty acids	0.225926	Aliphatic acyclic compounds	0.403704				0.027027	3.07437e+06	2.53039e+06	228590	0.0810811	2.95204e+06	2.63242e+06	226788	1.04032	0.0986765	0	3.35982e+06	2.99745e+06
350	423.383	9.20877		3				129	9	Organic compounds	0.888889	Lipids and lipid-like molecules	0.677778	Fatty Acyls	0.42963	Fatty acids and conjugates	0.303704	Very long-chain fatty acids	0.225926	Aliphatic acyclic compounds	0.403704				0.027027	6.77019e+06	5.23127e+06	778943	0.027027	6.81837e+06	5.24294e+06	686865	1.00223	0.0949157	0	6.95538e+06	6.21186e+06
460	465.43	9.3345		3				129	9	Organic compounds	0.888889	Lipids and lipid-like molecules	0.677778	Fatty Acyls	0.42963	Fatty acids and conjugates	0.303704	Very long-chain fatty acids	0.225926	Aliphatic acyclic compounds	0.403704				0.027027	4.24003e+06	3.59155e+06	291923	0.027027	4.29296e+06	3.5954e+06	294230	1.00107	0.0345584	0	4.67723e+06	4.07436e+06
70	499.36	9.24963		3				129	9	Organic compounds	0.888889	Lipids and lipid-like molecules	0.677778	Fatty Acyls	0.42963	Fatty acids and conjugates	0.303704	Very long-chain fatty acids	0.225926	Aliphatic acyclic compounds	0.403704				0	1.9823e+07	1.67657e+07	1.30985e+06	0.027027	1.74924e+07	1.57077e+07	968239	0.936897	0.0423725	0	1.6027e+07	1.45484e+07
665	507.477	9.4783		3				129	9	Organic compounds	0.888889	Lipids and lipid-like molecules	0.677778	Fatty Acyls	0.42963	Fatty acids and conjugates	0.303704	Very long-chain fatty acids	0.225926	Aliphatic acyclic compounds	0.403704				0.108108	3.07183e+06	2.43935e+06	251834	0.135135	2.93145e+06	2.36794e+06	232677	0.970727	0.086074	0	2.61931e+06	2.50143e+06
5879	285.24	8.66618		3				140	3	Organic compounds	1	Lipids and lipid-like molecules	0.9	Fatty Acyls	0.8	Fatty alcohols	0.3	Long-chain fatty alcohols	0.3	Aliphatic acyclic compounds	0.7				0.702703	3.43108e+06	2.25861e+06	730635	0.621622	3.54051e+06	2.40366e+06	621333	1.06422		3	2.12034e+06	2.12034e+06
1884	285.242	8.68248		3				140	3	Organic compounds	1	Lipids and lipid-like molecules	0.9	Fatty Acyls	0.8	Fatty alcohols	0.3	Long-chain fatty alcohols	0.3	Aliphatic acyclic compounds	0.7				0.405405	2.88669e+06	1.63591e+06	533904	0.513514	3.60587e+06	1.64737e+06	633108	1.007		2	1.36065e+06	1.24685e+06
13036	285.242	8.69604		3				140	3	Organic compounds	1	Lipids and lipid-like molecules	0.9	Fatty Acyls	0.8	Fatty alcohols	0.3	Long-chain fatty alcohols	0.3	Aliphatic acyclic compounds	0.7				0.783784	2.12288e+06	1.64884e+06	421181	0.756757	2.48084e+06	1.99807e+06	520410	1.2118		4	1.34341e+06	1.34341e+06
1095	129.127	7.09963		3				124	2	Organic compounds	1	Lipids and lipid-like molecules	0.7	Fatty Acyls	0.7	Fatty alcohols	0.7	Fatty alcohols	0.7	Aliphatic acyclic compounds	1				0	2.98951e+06	2.65436e+06	144441	0	2.90823e+06	2.62861e+06	138466	0.990297	0.0499199	0	2.74219e+06	2.61387e+06
2970	129.127	4.70715		3				124	2	Organic compounds	1	Lipids and lipid-like molecules	0.7	Fatty Acyls	0.7	Fatty alcohols	0.7	Fatty alcohols	0.7	Aliphatic acyclic compounds	1				0.027027	2.79468e+06	445238	438988	0.162162	892910	400600	183180	0.899744	0.060636	0	184596	138128
4700	313.297	6.98504		3				33	6	Organic compounds	0.5	Lipids and lipid-like molecules	0.5	Fatty Acyls	0.283333	Fatty alcohols	0.133333	Long-chain fatty alcohols	0.133333	Aliphatic acyclic compounds	0.333333				0.702703	4.44763e+06	3.45505e+06	1.30473e+06	0.702703	4.21169e+06	3.98554e+06	171717	1.15354		3	3.6102e+06	3.6102e+06
2743	313.297	7.20459		3				33	6	Organic compounds	0.5	Lipids and lipid-like molecules	0.5	Fatty Acyls	0.283333	Fatty alcohols	0.133333	Long-chain fatty alcohols	0.133333	Aliphatic acyclic compounds	0.333333				0.756757	364517	259604	76479.2	0.810811	338078	260896	53928.9	1.00497		4	ND	ND
1042	313.298	6.96485		3				33	6	Organic compounds	0.5	Lipids and lipid-like molecules	0.5	Fatty Acyls	0.283333	Fatty alcohols	0.133333	Long-chain fatty alcohols	0.133333	Aliphatic acyclic compounds	0.333333				0.243243	4.05027e+06	3.35261e+06	451380	0.297297	4.15763e+06	3.45328e+06	524929	1.03003	0.110256	0	3.69126e+06	2.91751e+06
857	327.323	5.57912		3				33	6	Organic compounds	0.5	Lipids and lipid-like molecules	0.5	Fatty Acyls	0.283333	Fatty alcohols	0.133333	Long-chain fatty alcohols	0.133333	Aliphatic acyclic compounds	0.333333				0	6.9299e+06	5.97875e+06	1.13112e+06	0	7.15049e+06	6.32858e+06	617774	1.05851	0.0982784	0	6.80238e+06	6.44338e+06
8771	341.315	7.7154		3				33	6	Organic compounds	0.5	Lipids and lipid-like molecules	0.5	Fatty Acyls	0.283333	Fatty alcohols	0.133333	Long-chain fatty alcohols	0.133333	Aliphatic acyclic compounds	0.333333				0.432432	1.54729e+06	1.21258e+06	198672	0.567568	1.32805e+06	1.21199e+06	88475.5	0.999512		2	ND	ND
973	355.354	6.21838		3				33	6	Organic compounds	0.5	Lipids and lipid-like molecules	0.5	Fatty Acyls	0.283333	Fatty alcohols	0.133333	Long-chain fatty alcohols	0.133333	Aliphatic acyclic compounds	0.333333				0	4.39035e+06	3.948e+06	190383	0.027027	4.24461e+06	3.82742e+06	205121	0.969458	0.0229246	0	4.37429e+06	4.08517e+06
15	256.263	9.10258		3				155	2	Organic compounds	0.5	Lipids and lipid-like molecules	0.5	Fatty Acyls	0.5	Fatty amides	0.5	Fatty amides	0.5	Aliphatic acyclic compounds	0.5				0	9.06237e+07	8.15745e+07	4.74725e+06	0	9.54276e+07	8.31361e+07	6.10383e+06	1.01914	0.0557052	0	8.56001e+07	8.40046e+07
10362	381.42	8.19813		3				155	2	Organic compounds	0.5	Lipids and lipid-like molecules	0.5	Fatty Acyls	0.5	Fatty amides	0.5	Fatty amides	0.5	Aliphatic acyclic compounds	0.5				0.72973	3.77026e+06	3.40154e+06	250743	0.648649	3.95113e+06	3.46895e+06	296466	1.01982		4	ND	ND
1169	284.257	8.09602		3				36	3	Organic compounds	1	Organoheterocyclic compounds	0.555556	Fatty Acyls	0.222222	Indolines	0.148148	2,3-Cyclopentanoindolines	0.148148	Aromatic heteropolycyclic compounds	0.333333				0.162162	3.52658e+06	2.71285e+06	499699	0.135135	3.42139e+06	2.72357e+06	426606	1.00395	0.282212	0	2.83186e+06	2.58728e+06
3282	382.27	8.6027		3				36	3	Organic compounds	1	Organoheterocyclic compounds	0.555556	Fatty Acyls	0.222222	Indolines	0.148148	2,3-Cyclopentanoindolines	0.148148	Aromatic heteropolycyclic compounds	0.333333				0.378378	6.67674e+06	3.78296e+06	1.24394e+06	0.459459	6.55528e+06	4.17322e+06	1.06838e+06	1.10316		2	ND	ND
2372	382.271	8.59434		3				36	3	Organic compounds	1	Organoheterocyclic compounds	0.555556	Fatty Acyls	0.222222	Indolines	0.148148	2,3-Cyclopentanoindolines	0.148148	Aromatic heteropolycyclic compounds	0.333333				0.648649	7.96529e+06	3.91125e+06	1.5899e+06	0.675676	7.67829e+06	4.13941e+06	2.22582e+06	1.05834		2	ND	ND
2563	277.216	8.199	13-Keto-9Z,11E-octadecadienoic acid	2	GNPS	M+H-H2O	2.86224	172	2	Organic compounds	1	Lipids and lipid-like molecules	0.95	Fatty Acyls	0.95	Lineolic acids and derivatives	0.75	Lineolic acids and derivatives	0.75	Aliphatic acyclic compounds	0.95	Spectral Match to 13-Keto-9Z,11E-octadecadienoic acid from NIST14	N/A	N/A	0.027027	8.63096e+06	3.42498e+06	1.43154e+06	0.189189	5.51778e+06	3.10643e+06	950295	0.906992	0.0717415	0	ND	ND
3286	295.227	8.2072	13-Keto-9Z,11E-octadecadienoic acid	2	GNPS	M+H	2.37752	172	2	Organic compounds	1	Lipids and lipid-like molecules	0.95	Fatty Acyls	0.95	Lineolic acids and derivatives	0.75	Lineolic acids and derivatives	0.75	Aliphatic acyclic compounds	0.95	Spectral Match to 13-Keto-9Z,11E-octadecadienoic acid from NIST14	N/A	N/A	0.0810811	2.67397e+07	1.07721e+07	4.47571e+06	0.189189	1.8765e+07	9.92128e+06	3.22928e+06	0.921015	0.0534662	0	ND	ND
1685	297.242	8.5531	9(10)-EpOME	2	GNPS	M+H	0.308007	88	2	Organic compounds	1	Lipids and lipid-like molecules	1	Fatty Acyls	1	Lineolic acids and derivatives	0.9	Lineolic acids and derivatives	0.9	Aliphatic acyclic compounds	0.9	Spectral Match to 9(10)-EpOME from NIST14	N/A	N/A	0.108108	8.85326e+06	4.46811e+06	1.55719e+06	0.27027	7.69398e+06	4.49172e+06	1.3057e+06	1.00528	0	2	ND	ND
1971	295.227	7.56223		3				88	2	Organic compounds	1	Lipids and lipid-like molecules	1	Fatty Acyls	1	Lineolic acids and derivatives	0.9	Lineolic acids and derivatives	0.9	Aliphatic acyclic compounds	0.9				0.621622	6.86187e+06	4.74532e+06	966879	0.810811	6.135e+06	4.7965e+06	758107	1.01079		4	ND	ND
772	369.261	8.99689		3				99	2	Organic compounds	1	Lipids and lipid-like molecules	0.763889	Fatty Acyls	0.465278	Sesquiterpenoids	0.180556	Long-chain fatty alcohols	0.166667	Aliphatic acyclic compounds	0.409722				0.027027	2.17569e+06	1.69738e+06	281729	0.027027	2.58726e+06	1.79536e+06	309187	1.05772	0.120377	0	2.27369e+06	1.82301e+06
728	369.297	9.17383		3				99	2	Organic compounds	1	Lipids and lipid-like molecules	0.763889	Fatty Acyls	0.465278	Sesquiterpenoids	0.180556	Long-chain fatty alcohols	0.166667	Aliphatic acyclic compounds	0.409722				0	4.53311e+06	2.42333e+06	494099	0.0540541	2.95919e+06	2.31157e+06	270031	0.953884	0.134237	0	2.9089e+06	2.7249e+06
10518	445.139	2.66803		3				52	4	Organic compounds	1	Phenylpropanoids and polyketides	0.625	Flavonoids	0.2	Flavones	0.2	Flavones	0.2	Aromatic heteropolycyclic compounds	0.9				0.837838	2.85228e+06	1.39e+06	802772	0.756757	6.26479e+06	2.5267e+06	1.85021e+06	1.81776		4	ND	ND
2043	445.139	2.69045		3				52	4	Organic compounds	1	Phenylpropanoids and polyketides	0.625	Flavonoids	0.2	Flavones	0.2	Flavones	0.2	Aromatic heteropolycyclic compounds	0.9				0.513514	1.85763e+07	4.39113e+06	5.05798e+06	0.540541	1.18124e+07	4.42948e+06	3.03774e+06	1.00873	0.312425	1	ND	ND
1881	445.139	2.44978		3				52	4	Organic compounds	1	Phenylpropanoids and polyketides	0.625	Flavonoids	0.2	Flavones	0.2	Flavones	0.2	Aromatic heteropolycyclic compounds	0.9				0.216216	6.52206e+06	2.30777e+06	1.48212e+06	0.189189	4.91011e+06	2.60885e+06	1.26154e+06	1.13046	0.066612	0	ND	ND
1944	445.139	2.76988		3				52	4	Organic compounds	1	Phenylpropanoids and polyketides	0.625	Flavonoids	0.2	Flavones	0.2	Flavones	0.2	Aromatic heteropolycyclic compounds	0.9				0.513514	1.03838e+07	4.36093e+06	2.53292e+06	0.675676	1.02792e+07	4.68574e+06	2.80139e+06	1.07448		2	ND	ND
178	522.355	8.9947	1-(9Z-Octadecenoyl)-sn-glycero-3-phosphocholine	2	GNPS	M+H	0.233692	28	13	Organic compounds	0.923077	Lipids and lipid-like molecules	0.576282	Glycerophospholipids	0.335256	Glycerophosphocholines	0.312179	Phosphatidylcholines	0.189103	Aliphatic acyclic compounds	0.450641	Spectral Match to 1-(9Z-Octadecenoyl)-sn-glycero-3-phosphocholine from NIST14	N/A	N/A	0.027027	6.05263e+07	4.08228e+07	8.74819e+06	0.135135	7.12004e+07	4.2171e+07	1.34372e+07	1.03303	0.059918	0	ND	ND
6438	782.569	9.745	1-Hexadecanoyl-2-(9Z-octadecenoyl)-sn-glycero-3-phosphocholine	2	GNPS	M+Na	0	28	13	Organic compounds	0.923077	Lipids and lipid-like molecules	0.576282	Glycerophospholipids	0.335256	Glycerophosphocholines	0.312179	Phosphatidylcholines	0.189103	Aliphatic acyclic compounds	0.450641	Spectral Match to 1-Hexadecanoyl-2-(9Z-octadecenoyl)-sn-glycero-3-phosphocholine from NIST14	N/A	N/A	0.756757	3.79883e+06	2.231e+06	909908	0.702703	4.28034e+06	2.30025e+06	1.07736e+06	1.03104	0	4	ND	ND
2122	468.308	8.3185	1-Myristoyl-sn-glycero-3-phosphocholine	2	GNPS	M+H	0.390994	100	9	Organic compounds	1	Lipids and lipid-like molecules	0.540741	Glycerophospholipids	0.277778	Glycerophosphocholines	0.255556	2-acyl-sn-glycero-3-phosphocholines	0.107407	Aliphatic acyclic compounds	0.3	Spectral Match to 1-Myristoyl-sn-glycero-3-phosphocholine from NIST14	N/A	N/A	0.027027	4.11904e+06	2.25415e+06	843916	0.135135	6.66999e+06	2.53234e+06	1.44919e+06	1.12341	0.0884733	0	ND	ND
623	524.379	9.0676	1-Stearoyl-2-hydroxy-sn-glycero-3-phosphocholine	2	GNPS	M+H	22.4648	121	3	Organic compounds	1	Lipids and lipid-like molecules	0.85	Glycerophospholipids	0.658333	Glycerophosphocholines	0.584259	Phosphatidylcholines	0.259259	Aliphatic acyclic compounds	0.658333	Spectral Match to 1-Stearoyl-2-hydroxy-sn-glycero-3-phosphocholine from NIST14	N/A	N/A	0.189189	4.06043e+06	3.1066e+06	343638	0.27027	3.85835e+06	3.22649e+06	240095	1.03859	0.0707834	0	3.57577e+06	3.3255e+06
3175	594.377	8.9995	2-(5-Oxovaleryl)phosphatidylcholine	2	GNPS	M+H	4.62097	28	13	Organic compounds	0.923077	Lipids and lipid-like molecules	0.576282	Glycerophospholipids	0.335256	Glycerophosphocholines	0.312179	Phosphatidylcholines	0.189103	Aliphatic acyclic compounds	0.450641	Spectral Match to 2-(5-Oxovaleryl)phosphatidylcholine from NIST14	N/A	N/A	0.189189	1.11052e+07	6.79743e+06	1.85148e+06	0.243243	1.38494e+07	6.61238e+06	2.0887e+06	0.972777	0.0882488	1	ND	ND
26	496.339	8.933	Lyso-PC(16:0)	2	GNPS	M+H	21.1514	100	9	Organic compounds	1	Lipids and lipid-like molecules	0.540741	Glycerophospholipids	0.277778	Glycerophosphocholines	0.255556	2-acyl-sn-glycero-3-phosphocholines	0.107407	Aliphatic acyclic compounds	0.3	Spectral Match to Lyso-PC(16:0) from NIST14	N/A	N/A	0.027027	2.48568e+08	1.73624e+08	3.4231e+07	0.135135	2.57555e+08	1.78257e+08	3.79289e+07	1.02669	0.0459731	0	ND	ND
9334	496.345	9.0646	Lyso-PC(16:0)	2	GNPS	M+H	32.6494	100	9	Organic compounds	1	Lipids and lipid-like molecules	0.540741	Glycerophospholipids	0.277778	Glycerophosphocholines	0.255556	2-acyl-sn-glycero-3-phosphocholines	0.107407	Aliphatic acyclic compounds	0.3	Spectral Match to Lyso-PC(16:0) from NIST14	N/A	N/A	0.702703	2.22634e+06	1.67018e+06	374235	0.783784	2.495e+06	2.02068e+06	449643	1.20986	0	4	ND	ND
3157	524.371	9.1628	PAF C-16	2	GNPS	M+H	0.232794	121	3	Organic compounds	1	Lipids and lipid-like molecules	0.85	Glycerophospholipids	0.658333	Glycerophosphocholines	0.584259	Phosphatidylcholines	0.259259	Aliphatic acyclic compounds	0.658333	Spectral Match to PAF C-16 from NIST14	N/A	N/A	0.540541	5.96818e+07	4.52754e+07	9.13713e+06	0.486486	7.95357e+07	5.12077e+07	1.24635e+07	1.13103	0	2	ND	ND
6409	780.551	9.70518		3				121	3	Organic compounds	1	Lipids and lipid-like molecules	0.85	Glycerophospholipids	0.658333	Glycerophosphocholines	0.584259	Phosphatidylcholines	0.259259	Aliphatic acyclic compounds	0.658333				0.810811	4.1585e+06	2.41082e+06	931485	0.810811	3.84529e+06	2.53927e+06	637241	1.05328		3	ND	ND
3395	509.333	8.60259		3				28	13	Organic compounds	0.923077	Lipids and lipid-like molecules	0.576282	Glycerophospholipids	0.335256	Glycerophosphocholines	0.312179	Phosphatidylcholines	0.189103	Aliphatic acyclic compounds	0.450641				0.27027	5.32762e+06	2.0801e+06	849771	0.351351	3.89951e+06	2.24036e+06	598631	1.07704	0.0593298	1	ND	ND
5842	544.335	8.64491		3				28	13	Organic compounds	0.923077	Lipids and lipid-like molecules	0.576282	Glycerophospholipids	0.335256	Glycerophosphocholines	0.312179	Phosphatidylcholines	0.189103	Aliphatic acyclic compounds	0.450641				0.702703	1.56088e+07	1.15607e+07	2.57939e+06	0.648649	1.95286e+07	1.10455e+07	4.20732e+06	0.955436		3	ND	ND
11556	544.339	8.53545		3				28	13	Organic compounds	0.923077	Lipids and lipid-like molecules	0.576282	Glycerophospholipids	0.335256	Glycerophosphocholines	0.312179	Phosphatidylcholines	0.189103	Aliphatic acyclic compounds	0.450641				0.783784	2.30892e+06	1.69609e+06	362791	0.72973	2.85917e+06	1.83999e+06	483606	1.08484		4	ND	ND
3225	580.361	8.97719		3				28	13	Organic compounds	0.923077	Lipids and lipid-like molecules	0.576282	Glycerophospholipids	0.335256	Glycerophosphocholines	0.312179	Phosphatidylcholines	0.189103	Aliphatic acyclic compounds	0.450641				0.621622	4.59728e+06	3.18449e+06	661948	0.648649	6.24663e+06	3.42448e+06	1.18442e+06	1.07536		3	ND	ND
6399	650.439	9.14735		3				28	13	Organic compounds	0.923077	Lipids and lipid-like molecules	0.576282	Glycerophospholipids	0.335256	Glycerophosphocholines	0.312179	Phosphatidylcholines	0.189103	Aliphatic acyclic compounds	0.450641				0.486486	2.52511e+07	1.03579e+07	6.49552e+06	0.324324	1.4474e+07	7.0433e+06	3.19486e+06	0.679995		2	ND	ND
6865	666.434	9.09215		3				28	13	Organic compounds	0.923077	Lipids and lipid-like molecules	0.576282	Glycerophospholipids	0.335256	Glycerophosphocholines	0.312179	Phosphatidylcholines	0.189103	Aliphatic acyclic compounds	0.450641				0.675676	2.74906e+07	1.07251e+07	7.09891e+06	0.756757	1.02762e+07	7.92079e+06	1.51401e+06	0.73853		4	ND	ND
4579	675.542	9.655		3				28	13	Organic compounds	0.923077	Lipids and lipid-like molecules	0.576282	Glycerophospholipids	0.335256	Glycerophosphocholines	0.312179	Phosphatidylcholines	0.189103	Aliphatic acyclic compounds	0.450641				0.702703	2.05758e+07	1.5928e+07	2.88545e+06	0.675676	2.53931e+07	1.83481e+07	4.65203e+06	1.15194		3	ND	ND
3163	701.558	9.67117		3				28	13	Organic compounds	0.923077	Lipids and lipid-like molecules	0.576282	Glycerophospholipids	0.335256	Glycerophosphocholines	0.312179	Phosphatidylcholines	0.189103	Aliphatic acyclic compounds	0.450641				0.135135	3.54466e+07	2.06854e+07	5.31372e+06	0.243243	3.01587e+07	2.09576e+07	3.83113e+06	1.01316		2	ND	ND
1868	756.554	9.74458		3				28	13	Organic compounds	0.923077	Lipids and lipid-like molecules	0.576282	Glycerophospholipids	0.335256	Glycerophosphocholines	0.312179	Phosphatidylcholines	0.189103	Aliphatic acyclic compounds	0.450641				0.486486	7.5656e+06	2.51509e+06	1.40331e+06	0.648649	6.03749e+06	3.29801e+06	1.41472e+06	1.31129	0.0688057	1	ND	ND
599	772.549	9.45505		3				28	13	Organic compounds	0.923077	Lipids and lipid-like molecules	0.576282	Glycerophospholipids	0.335256	Glycerophosphocholines	0.312179	Phosphatidylcholines	0.189103	Aliphatic acyclic compounds	0.450641				0.243243	1.85325e+07	7.38764e+06	2.68926e+06	0.297297	1.13647e+07	6.82671e+06	2.05862e+06	0.924072	0.132673	0	ND	ND
1163	258.11	0.429702		3				100	9	Organic compounds	1	Lipids and lipid-like molecules	0.540741	Glycerophospholipids	0.277778	Glycerophosphocholines	0.255556	2-acyl-sn-glycero-3-phosphocholines	0.107407	Aliphatic acyclic compounds	0.3				0.027027	5.53783e+06	3.29707e+06	872310	0.135135	4.77028e+06	3.24283e+06	853967	0.983549	0.0436903	0	ND	ND
4085	494.324	8.35136		3				100	9	Organic compounds	1	Lipids and lipid-like molecules	0.540741	Glycerophospholipids	0.277778	Glycerophosphocholines	0.255556	2-acyl-sn-glycero-3-phosphocholines	0.107407	Aliphatic acyclic compounds	0.3				0.405405	609733	372446	145776	0.486486	1.01111e+06	447032	199356	1.20026		2	ND	ND
3231	494.324	8.48502		3				100	9	Organic compounds	1	Lipids and lipid-like molecules	0.540741	Glycerophospholipids	0.277778	Glycerophosphocholines	0.255556	2-acyl-sn-glycero-3-phosphocholines	0.107407	Aliphatic acyclic compounds	0.3				0.027027	7.83223e+06	4.89382e+06	1.14417e+06	0.135135	1.03575e+07	5.34677e+06	2.03147e+06	1.09256	0.158525	0	ND	ND
4008	536.335	7.34563		3				100	9	Organic compounds	1	Lipids and lipid-like molecules	0.540741	Glycerophospholipids	0.277778	Glycerophosphocholines	0.255556	2-acyl-sn-glycero-3-phosphocholines	0.107407	Aliphatic acyclic compounds	0.3				0.135135	3.49252e+06	1.64627e+06	666276	0.324324	2.79554e+06	1.59255e+06	479476	0.967366		4	ND	ND
3229	546.355	8.878		3				100	9	Organic compounds	1	Lipids and lipid-like molecules	0.540741	Glycerophospholipids	0.277778	Glycerophosphocholines	0.255556	2-acyl-sn-glycero-3-phosphocholines	0.107407	Aliphatic acyclic compounds	0.3				0.378378	8.64928e+06	4.55304e+06	1.75448e+06	0.621622	8.94872e+06	5.14684e+06	2.10959e+06	1.13042		4	ND	ND
4632	568.337	8.58804		3				100	9	Organic compounds	1	Lipids and lipid-like molecules	0.540741	Glycerophospholipids	0.277778	Glycerophosphocholines	0.255556	2-acyl-sn-glycero-3-phosphocholines	0.107407	Aliphatic acyclic compounds	0.3				0.189189	3.39747e+06	2.12798e+06	715921	0.27027	4.04831e+06	2.41021e+06	846160	1.13263		2	ND	ND
3173	480.308	9.0087	1-(9Z-Octadecenoyl)-sn-glycero-3-phosphoethanolamine	2	GNPS	M+H	0.381225	24	6	Organic compounds	1	Lipids and lipid-like molecules	0.710227	Glycerophospholipids	0.421843	Glycerophosphoethanolamines	0.421843	2-acyl-sn-glycero-3-phosphoethanolamines	0.235859	Aliphatic acyclic compounds	0.436995	Spectral Match to 1-(9Z-Octadecenoyl)-sn-glycero-3-phosphoethanolamine from NIST14	N/A	N/A	0.027027	2.0873e+07	1.20216e+07	2.71425e+06	0.135135	2.13768e+07	1.27297e+07	3.26657e+06	1.0589	0.118388	0	ND	ND
3288	478.292	8.7161	NCGC00380283-01!4-[5-[[4-[5-[acetyl(hydroxy)amino]pentylamino]-4-oxobutanoyl]-hydroxyamino]pentylamino]-4-oxobutanoic acid	2	GNPS	M+NH4	9.63471	24	6	Organic compounds	1	Lipids and lipid-like molecules	0.710227	Glycerophospholipids	0.421843	Glycerophosphoethanolamines	0.421843	2-acyl-sn-glycero-3-phosphoethanolamines	0.235859	Aliphatic acyclic compounds	0.436995	NCGC00380283-01!4-[5-[[4-[5-[acetyl(hydroxy)amino]pentylamino]-4-oxobutanoyl]-hydroxyamino]pentylamino]-4-oxobutanoic acid	CC(=O)N(O)CCCCCNC(=O)CCC(=O)N(O)CCCCCNC(=O)CCC(O)=O	InChI=1S/C20H36N4O8/c1-16(25)23(31)14-6-2-4-12-21-17(26)8-10-19(28)24(32)15-7-3-5-13-22-18(27)9-11-20(29)30/h31-32H,2-15H2,1H3,(H,21,26)(H,22,27)(H,29,30)	0.0540541	8.18466e+06	4.38118e+06	1.80633e+06	0.135135	1.4905e+07	4.95177e+06	2.82557e+06	1.13024	0.166502	0	ND	ND
5837	502.289	8.67052		3				24	6	Organic compounds	1	Lipids and lipid-like molecules	0.710227	Glycerophospholipids	0.421843	Glycerophosphoethanolamines	0.421843	2-acyl-sn-glycero-3-phosphoethanolamines	0.235859	Aliphatic acyclic compounds	0.436995				0.675676	1.4105e+07	1.09928e+07	2.09692e+06	0.594595	2.01195e+07	1.26457e+07	4.01994e+06	1.15036		3	ND	ND
839	502.29	8.67614		3				24	6	Organic compounds	1	Lipids and lipid-like molecules	0.710227	Glycerophospholipids	0.421843	Glycerophosphoethanolamines	0.421843	2-acyl-sn-glycero-3-phosphoethanolamines	0.235859	Aliphatic acyclic compounds	0.436995				0.459459	2.15486e+07	1.32056e+07	4.1826e+06	0.567568	2.08586e+07	1.29952e+07	5.55199e+06	0.984062	0.140166	1	ND	ND
3279	526.29	8.61201		3				24	6	Organic compounds	1	Lipids and lipid-like molecules	0.710227	Glycerophospholipids	0.421843	Glycerophosphoethanolamines	0.421843	2-acyl-sn-glycero-3-phosphoethanolamines	0.235859	Aliphatic acyclic compounds	0.436995				0.162162	6.42582e+06	4.45525e+06	1.12414e+06	0.189189	8.10142e+06	5.17516e+06	1.43462e+06	1.16159	0.161412	0	ND	ND
3330	530.324	9.00735		3				24	6	Organic compounds	1	Lipids and lipid-like molecules	0.710227	Glycerophospholipids	0.421843	Glycerophosphoethanolamines	0.421843	2-acyl-sn-glycero-3-phosphoethanolamines	0.235859	Aliphatic acyclic compounds	0.436995				0.27027	4.96321e+06	2.7519e+06	943851	0.351351	4.72648e+06	2.90855e+06	840036	1.05692	0.0599884	0	ND	ND
2811	229.974	0.538517		3				83	5	Organic compounds	0.6	Benzenoids	0.28	Indanes	0.15	0	0.213333	Indanones	0.15	Aromatic heteropolycyclic compounds	0.193333				0.162162	585840	363529	85474	0.243243	654862	356213	106015	0.979874	0.168756	0	ND	ND
601	229.974	0.701781		3				83	5	Organic compounds	0.6	Benzenoids	0.28	Indanes	0.15	0	0.213333	Indanones	0.15	Aromatic heteropolycyclic compounds	0.193333				0.027027	2.47807e+07	1.04714e+07	5.91577e+06	0.135135	2.25009e+07	8.63183e+06	4.53198e+06	0.824325	0.0214432	0	ND	ND
1313	271.001	0.703623		3				83	5	Organic compounds	0.6	Benzenoids	0.28	Indanes	0.15	0	0.213333	Indanones	0.15	Aromatic heteropolycyclic compounds	0.193333				0.027027	7.89179e+06	3.40311e+06	1.95333e+06	0.135135	7.65507e+06	2.81493e+06	1.50725e+06	0.827164	0.0373845	0	ND	ND
4818	313.011	0.712113		3				83	5	Organic compounds	0.6	Benzenoids	0.28	Indanes	0.15	0	0.213333	Indanones	0.15	Aromatic heteropolycyclic compounds	0.193333				0.621622	3.3498e+06	1.37255e+06	709124	0.783784	1.9114e+06	1.17605e+06	406462	0.856841		4	ND	ND
4743	359.017	0.701444		3				83	5	Organic compounds	0.6	Benzenoids	0.28	Indanes	0.15	0	0.213333	Indanones	0.15	Aromatic heteropolycyclic compounds	0.193333				0.540541	3.40435e+06	1.33605e+06	905047	0.72973	2.58967e+06	1.08004e+06	656976	0.808384		2	ND	ND
204	188.071	2.5303	Abrine	2	GNPS	M+H-CH3NH2	2.59627	85	3	Organic compounds	1	Organoheterocyclic compounds	0.684848	Indoles and derivatives	0.257576	Amino acids, peptides, and analogues	0.254545	Phenylpyrrolines	0.1	Aromatic heteropolycyclic compounds	0.545455	Spectral Match to Abrine from NIST14	N/A	N/A	0.027027	8.99788e+07	4.50408e+07	1.18747e+07	0.027027	7.05098e+07	3.9577e+07	1.66562e+07	0.878691	0.017104	0	ND	ND
647	247.144	2.7413	Lenticin	2	GNPS	M+H	0	85	3	Organic compounds	1	Organoheterocyclic compounds	0.684848	Indoles and derivatives	0.257576	Amino acids, peptides, and analogues	0.254545	Phenylpyrrolines	0.1	Aromatic heteropolycyclic compounds	0.545455	lenticin	N/A	InChI=1S/C14H18N2O2/c1-16(2,3)13(14(17)18)8-10-9-15-12-7-5-4-6-11(10)12/h4-7,9,13,15H,8H2,1-3H3	0.0540541	6.00011e+07	1.01016e+07	1.21141e+07	0.189189	5.9272e+07	1.24479e+07	1.36397e+07	1.23228	0.0108053	0	ND	ND
164	205.097	2.5311	Tryptophan	2	GNPS	M+H	0	85	3	Organic compounds	1	Organoheterocyclic compounds	0.684848	Indoles and derivatives	0.257576	Amino acids, peptides, and analogues	0.254545	Phenylpyrrolines	0.1	Aromatic heteropolycyclic compounds	0.545455	Spectral Match to L-Tryptophan from NIST14	N/A	N/A	0	1.16197e+08	5.82309e+07	1.83308e+07	0	9.75456e+07	5.16186e+07	2.38111e+07	0.886447	0.0241623	0	622241	622241
3099	188.071	4.152		3				196	2	Organic compounds	1	Organoheterocyclic compounds	0.8	Indoles and derivatives	0.3	Indoles	0.3	Indoles	0.3	Aromatic heteropolycyclic compounds	0.7				0.297297	2.29479e+06	652556	546292	0.594595	1.0641e+06	466134	314595	0.71432		2	ND	ND
4137	188.071	4.27201		3				196	2	Organic compounds	1	Organoheterocyclic compounds	0.8	Indoles and derivatives	0.3	Indoles	0.3	Indoles	0.3	Aromatic heteropolycyclic compounds	0.7				0.621622	1.38338e+06	650707	384831	0.405405	1.47103e+06	738368	367696	1.13472	0.357261	0	ND	ND
7806	171.103	1.39198		3				116	3	Organic compounds	1	Organoheterocyclic compounds	0.433333	Lactones	0.233333	Delta valerolactones	0.233333	Delta valerolactones	0.233333	Aliphatic heteromonocyclic compounds	0.333333				0.567568	1.55722e+06	1.12967e+06	270711	0.567568	1.57761e+06	1.1492e+06	263591	1.01729		2	1.44105e+06	1.178e+06
4931	171.103	1.68885		3				116	3	Organic compounds	1	Organoheterocyclic compounds	0.433333	Lactones	0.233333	Delta valerolactones	0.233333	Delta valerolactones	0.233333	Aliphatic heteromonocyclic compounds	0.333333				0.810811	2.71378e+06	1.25938e+06	726980	0.72973	1.09512e+06	825607	216047	0.655565		2	589607	589607
3517	171.103	1.83104		3				116	3	Organic compounds	1	Organoheterocyclic compounds	0.433333	Lactones	0.233333	Delta valerolactones	0.233333	Delta valerolactones	0.233333	Aliphatic heteromonocyclic compounds	0.333333				0.189189	3.37278e+06	2.76509e+06	329614	0.216216	3.77886e+06	2.80438e+06	393742	1.01421	0.0802277	1	3.48358e+06	2.78712e+06
1433	174.992	0.625939		3				120	5	Organic compounds	0.9	Benzenoids	0.3	Naphthalenes	0.2	Naphthoquinones	0.2	Naphthoquinones	0.2	Aromatic heteromonocyclic compounds	0.35				0	4.57395e+06	2.78835e+06	674264	0	3.60034e+06	2.49986e+06	984133	0.896539	0.0163472	0	312397	201408
5543	189.007	0.900778		3				120	5	Organic compounds	0.9	Benzenoids	0.3	Naphthalenes	0.2	Naphthoquinones	0.2	Naphthoquinones	0.2	Aromatic heteromonocyclic compounds	0.35				0.702703	2.71335e+06	1.28433e+06	735928	0.702703	5.4445e+06	1.85794e+06	1.39412e+06	1.44662	0.0752462	0	ND	ND
5702	189.007	1.12789		3				120	5	Organic compounds	0.9	Benzenoids	0.3	Naphthalenes	0.2	Naphthoquinones	0.2	Naphthoquinones	0.2	Aromatic heteromonocyclic compounds	0.35				0.702703	328553	218736	83155.4	0.702703	819444	289619	204980	1.32405	0.107368	0	ND	ND
1828	193.002	0.626723		3				120	5	Organic compounds	0.9	Benzenoids	0.3	Naphthalenes	0.2	Naphthoquinones	0.2	Naphthoquinones	0.2	Aromatic heteromonocyclic compounds	0.35				0.027027	2.55762e+06	1.721e+06	289820	0.135135	2.21657e+06	1.72182e+06	280041	1.00048	0.0307369	0	ND	ND
2977	207.017	0.919127		3				120	5	Organic compounds	0.9	Benzenoids	0.3	Naphthalenes	0.2	Naphthoquinones	0.2	Naphthoquinones	0.2	Aromatic heteromonocyclic compounds	0.35				0.135135	1.65972e+06	366814	401021	0.216216	3.38209e+06	525161	722909	1.43168	0.0688837	0	ND	ND
3222	385.347	9.7082	(+)-4-Cholesten-3-one	2	GNPS	M+H	2.29666	S895	1	no matches	0	no matches	0	no matches	0	no matches	0	no matches	0	no matches	0	Spectral Match to (+)-4-Cholesten-3-one from NIST14	N/A	N/A	0.513514	6.1133e+06	3.53172e+06	998286	0.567568	5.61336e+06	3.88026e+06	863347	1.09869	0.0672103	1	ND	ND
1003	332.562	0.464	.beta.-Nicotinamide adenine dinucleotide	2	GNPS	M+2H	0.917651	S397	1	no matches	0	no matches	0	no matches	0	no matches	0	no matches	0	no matches	0	Spectral Match to .beta.-Nicotinamide adenine dinucleotide from NIST14	N/A	N/A	0.027027	4.692e+06	3.43e+06	605449	0.135135	5.30935e+06	3.54927e+06	597220	1.03477	0.040619	0	ND	ND
52	338.342	9.399	13-Docosenamide	2	GNPS	M+H	1.80395	S24	1	no matches	0	no matches	0	no matches	0	no matches	0	no matches	0	no matches	0	Spectral Match to 13-Docosenamide, (Z)- from NIST14	N/A	N/A	0.135135	1.58367e+07	1.0749e+07	2.30368e+06	0.027027	6.641e+07	1.19713e+07	1.00533e+07	1.11371	0.216123	0	1.22786e+07	9.18183e+06
141	250.119	6.8629	2,4,6-Triallyloxy-1,3,5-triazine	2	GNPS	M+H	1.58616	S57	1	no matches	0	no matches	0	no matches	0	no matches	0	no matches	0	no matches	0	Spectral Match to 2,4,6-Triallyloxy-1,3,5-triazine from NIST14	N/A	N/A	0	3.48601e+07	2.42892e+07	4.79543e+06	0	3.58274e+07	2.33686e+07	5.30878e+06	0.962102	0.0786262	0	3.05206e+07	2.76497e+07
882	191.179	7.359	2,4,7,9-Tetramethyl-5-decyne-4,7-diol	2	GNPS	M+H-2H2O	3.59162	S347	1	no matches	0	no matches	0	no matches	0	no matches	0	no matches	0	no matches	0	Spectral Match to 2,4,7,9-Tetramethyl-5-decyne-4,7-diol from NIST14	N/A	N/A	0	1.17276e+07	7.16263e+06	1.9269e+06	0	1.33172e+07	6.83981e+06	2.02031e+06	0.95493	0.0240747	0	5.75663e+06	5.43097e+06
564	209.19	7.3587	2,4,7,9-Tetramethyl-5-decyne-4,7-diol	2	GNPS	M+H-H2O	0.510596	S218	1	no matches	0	no matches	0	no matches	0	no matches	0	no matches	0	no matches	0	Spectral Match to 2,4,7,9-Tetramethyl-5-decyne-4,7-diol from NIST14	N/A	N/A	0	2.0996e+07	1.28335e+07	3.44238e+06	0	2.49269e+07	1.23235e+07	3.76176e+06	0.960263	0.0244375	0	9.93041e+06	9.86312e+06
5	282.279	9.1407	9-Octadecenamide	2	GNPS	M+H	0.324334	S2	1	no matches	0	no matches	0	no matches	0	no matches	0	no matches	0	no matches	0	Spectral Match to 9-Octadecenamide, (Z)- from NIST14	N/A	N/A	0	1.76442e+08	1.50727e+08	1.03443e+07	0	1.87483e+08	1.51277e+08	1.39179e+07	1.00365	0.0790078	0	1.71444e+08	1.61199e+08
29	204.123	0.485	Acetylcarnitine	1	TraceFinder_in-housee_Library	M+H		S14	1	no matches	0	no matches	0	no matches	0	no matches	0	no matches	0	no matches	0				0	4.4263e+08	1.95433e+08	8.56704e+07	0	4.15861e+08	2.03815e+08	1.12507e+08	1.04289	0.0116757	0	1.48603e+06	1.47608e+06
210	207.142	0.4843	Acetylcarnitine labeled	1	TraceFinder_in-housee_Library	M+H		S81	1	no matches	0	no matches	0	no matches	0	no matches	0	no matches	0	no matches	0				0	6.00161e+07	4.04985e+07	4.9464e+06	0	5.89968e+07	4.01981e+07	7.50724e+06	0.992582	0.0220403	0	5.67642e+07	5.46418e+07
166	348.07	0.4678	Adenosine 5-monophosphate	2	GNPS	M+H	1.75353	S66	1	no matches	0	no matches	0	no matches	0	no matches	0	no matches	0	no matches	0	Adenosine 5_-monophosphate	N/A	"InChI=1S/C10H14N5O7P/c11-8-5-9(13-2-12-8)15(3-14-5)10-7(17)6(16)4(22-10)1-21-23(18,19)20/h2-4,6-7,10,16-17H,1H2,(H2,11,12,13)(H2,18,19,20)/t4-,6-,7-,10-/m1/s1"	0	1.07878e+08	5.7915e+07	1.95805e+07	0.027027	8.26391e+07	5.00737e+07	2.28995e+07	0.864606	0.046219	0	ND	ND
979	298.097	2.5352	Adenosine, 5'-S-methyl-5'-thio	2	GNPS	M+H	22.8301	S388	1	no matches	0	no matches	0	no matches	0	no matches	0	no matches	0	no matches	0	Spectral Match to Adenosine, 5'-S-methyl-5'-thio- from NIST14	N/A	N/A	0.027027	8.94642e+06	5.38606e+06	1.49094e+06	0.135135	9.86085e+06	6.1509e+06	1.41617e+06	1.142	0.0452843	0	ND	ND
277	90.055	0.3964	Alanine	1	TraceFinder_in-housee_Library	M+H		S108	1	no matches	0	no matches	0	no matches	0	no matches	0	no matches	0	no matches	0				0.027027	2.36313e+07	1.44644e+07	3.23082e+06	0.135135	2.24945e+07	1.35894e+07	3.48756e+06	0.939502	0.0336813	0	ND	ND
968	94.08	0.3949	Alanine labeled	1	TraceFinder_in-housee_Library	M+H		S385	1	no matches	0	no matches	0	no matches	0	no matches	0	no matches	0	no matches	0				0	1.09905e+07	2.48159e+06	1.4559e+06	0	1.16582e+07	3.38913e+06	3.14362e+06	1.36571	0.0575164	0	1.23719e+07	1.14206e+07
449	180.147	0.3497	Arginine labeled	1	TraceFinder_in-housee_Library	M+H		S171	1	no matches	0	no matches	0	no matches	0	no matches	0	no matches	0	no matches	0				0	9.54591e+07	1.61695e+07	1.34434e+07	0	9.68278e+07	2.4087e+07	2.72274e+07	1.48966	0.00628717	0	7.96214e+07	7.41383e+07
1073	134.045	0.425	Aspartate	1	TraceFinder_in-housee_Library	M+H		S417	1	no matches	0	no matches	0	no matches	0	no matches	0	no matches	0	no matches	0				0.027027	9.34514e+06	3.91167e+06	1.82006e+06	0.108108	7.06542e+06	3.6508e+06	1.45348e+06	0.933309	0.0428814	0	1.2221e+06	910828
1509	583.255	6.5677	Biliverdin	2	GNPS	M+H	0.313937	S596	1	no matches	0	no matches	0	no matches	0	no matches	0	no matches	0	no matches	0	Spectral Match to Biliverdin from NIST14	N/A	N/A	0.675676	8.5075e+06	5.22476e+06	2.57977e+06	0.783784	1.07581e+07	4.82417e+06	3.61225e+06	0.923329	0	4	ND	ND
5388	583.255	6.5617	Biliverdin	2	GNPS	M+H	0	S1145	1	no matches	0	no matches	0	no matches	0	no matches	0	no matches	0	no matches	0	Spectral Match to Biliverdin from NIST14	N/A	N/A	0.486486	1.62934e+07	5.8148e+06	5.30455e+06	0.432432	1.22385e+07	4.50338e+06	3.95709e+06	0.774469	0.140963	0	ND	ND
650	313.143	8.0226	Butylbenzyl phtalate	2	GNPS	M+H	1.26692	S250	1	no matches	0	no matches	0	no matches	0	no matches	0	no matches	0	no matches	0	MoNA:864588 BUTYLBENZYL PHTHALATE	N/A	InChI=1S/C19H20O4/c1-2-3-13-22-18(20)16-11-7-8-12-17(16)19(21)23-14-15-9-5-4-6-10-15/h4-12H,2-3,13-14H2,1H3	0	6.73617e+06	5.89677e+06	422079	0	6.52197e+06	5.93139e+06	327829	1.00587	0.0502653	0	6.37206e+06	5.8563e+06
681	235.173	2.2929	Butyrylcarnitine labeled	1	TraceFinder_in-housee_Library	M+H		S266	1	no matches	0	no matches	0	no matches	0	no matches	0	no matches	0	no matches	0				0	1.5728e+07	1.2939e+07	1.37449e+06	0	1.58115e+07	1.29986e+07	1.62015e+06	1.0046	0.0708246	0	1.23546e+07	1.14677e+07
62	162.112	0.4025	Carnitine	1	TraceFinder_in-housee_Library	M+H		S26	1	no matches	0	no matches	0	no matches	0	no matches	0	no matches	0	no matches	0				0	1.85233e+08	7.55108e+07	3.23396e+07	0	1.53339e+08	7.1967e+07	3.96801e+07	0.95307	0.0346779	0	1.58721e+06	1.44946e+06
94	171.169	0.4037	Carnitine labeled	1	TraceFinder_in-housee_Library	M+H		S38	1	no matches	0	no matches	0	no matches	0	no matches	0	no matches	0	no matches	0				0	1.59249e+08	6.01943e+07	2.0374e+07	0	1.63154e+08	6.93054e+07	3.62033e+07	1.15136	0.0255746	0	1.62265e+08	1.52553e+08
4628	383.331	9.6437	Cholest-4,6-Dien-3-One	2	GNPS	M+H	0.477669	S1089	1	no matches	0	no matches	0	no matches	0	no matches	0	no matches	0	no matches	0	Cholest-4,6-Dien-3-One	N/A	InChI=1S/C27H42O/c1-18(2)7-6-8-19(3)23-11-12-24-22-10-9-20-17-21(28)13-15-26(20,4)25(22)14-16-27(23,24)5/h9-10,17-19,22-25H,6-8,11-16H2,1-5H3/t19-,22+,23-,24+,25+,26+,27-/m1/s1	0.135135	6.09682e+06	2.40739e+06	1.14418e+06	0.243243	4.69248e+06	2.08716e+06	923186	0.866978	0.0696393	0	ND	ND
16	132.077	0.4031	Creatine	1	TraceFinder_in-housee_Library	M+H		S6	1	no matches	0	no matches	0	no matches	0	no matches	0	no matches	0	no matches	0				0	3.49208e+08	2.19844e+08	5.78286e+07	0	3.31455e+08	2.13353e+08	8.96146e+07	0.970475	0.0140854	0	3.4767e+06	3.125e+06
281	114.066	0.3961	Creatinine	1	TraceFinder_in-housee_Library	M+H		S109	1	no matches	0	no matches	0	no matches	0	no matches	0	no matches	0	no matches	0				0	1.89812e+07	1.4467e+07	3.26207e+06	0	2.55763e+07	1.38059e+07	5.36038e+06	0.9543	0.0115291	0	1.53022e+06	1.35408e+06
3633	316.248	5.9885	Decanoylcarnitine	1	TraceFinder_in-housee_Library	M+H		S971	1	no matches	0	no matches	0	no matches	0	no matches	0	no matches	0	no matches	0				0.108108	3.35463e+06	2.34684e+06	410061	0.27027	4.2356e+06	2.46903e+06	569614	1.05207	0.0326635	0	ND	ND
30	279.159	8.083	Dibutyl phthalate	2	GNPS	M+H	3.60754	S15	1	no matches	0	no matches	0	no matches	0	no matches	0	no matches	0	no matches	0	Spectral Match to Dibutyl phthalate from NIST14	N/A	N/A	0	1.51165e+08	1.34601e+08	5.38502e+06	0	1.41804e+08	1.32216e+08	4.821e+06	0.982285	0.0261759	0	1.36686e+08	1.34294e+08
3461	206.081	3.9007	DL-Indole-3-lactic acid	2	GNPS	M+H	0.518299	S944	1	no matches	0	no matches	0	no matches	0	no matches	0	no matches	0	no matches	0	Spectral Match to DL-Indole-3-lactic acid from NIST14	N/A	N/A	0.297297	3.90776e+06	1.5861e+06	867196	0.459459	1.98201e+06	1.14248e+06	388716	0.720303	0.0408724	0	ND	ND
802	613.159	0.6191	Glucosidetathione(oxidized form)	2	GNPS	M+H	3.0858	S313	1	no matches	0	no matches	0	no matches	0	no matches	0	no matches	0	no matches	0	ReSpect:PM018196 Glucosidetathione(oxidized form)	N/A	N/A	0.027027	4.42665e+07	2.06628e+07	5.75842e+06	0.135135	2.81893e+07	1.83094e+07	4.56931e+06	0.886104	0.0445325	0	ND	ND
3502	308.091	0.5253	Glutathione	2	GNPS	M+H	0.594323	S951	1	no matches	0	no matches	0	no matches	0	no matches	0	no matches	0	no matches	0	Glutathione	N/A	InChI=1S/C10H17N3O6S/c11-5(10(18)19)1-2-7(14)13-6(4-20)9(17)12-3-8(15)16/h5-6,20H,1-4,11H2,(H,12,17)(H,13,14)(H,15,16)(H,18,19)/t5-,6-/m0/s1	0.675676	1.46306e+06	1.04663e+06	243879	0.594595	4.39017e+06	1.07588e+06	932432	1.02795	0	3	ND	ND
3814	260.186	3.748	Hexanoylcarnitine	1	TraceFinder_in-housee_Library	M+H		S1011	1	no matches	0	no matches	0	no matches	0	no matches	0	no matches	0	no matches	0				0.324324	1.50775e+06	982036	196762	0.351351	1.86405e+06	1.02906e+06	283629	1.04788	0.0623793	0	ND	ND
5174	180.065	3.0408	Hippuric acid	1	TraceFinder_in-housee_Library	M+H		S1137	1	no matches	0	no matches	0	no matches	0	no matches	0	no matches	0	no matches	0				0.297297	448019	289356	77861.3	0.405405	879589	354193	168429	1.22407	0.0587784	1	ND	ND
342	156.077	0.3236	Histidine	1	TraceFinder_in-housee_Library	M+H		S127	1	no matches	0	no matches	0	no matches	0	no matches	0	no matches	0	no matches	0				0	4.21673e+07	1.85276e+07	9.25529e+06	0	4.87516e+07	1.59343e+07	9.21585e+06	0.860028	0.0121696	0	2.01602e+06	1.03464e+06
284	123.055	0.5479	Isonicotinamide	2	GNPS	M+H	14.6317	S110	1	no matches	0	no matches	0	no matches	0	no matches	0	no matches	0	no matches	0	Spectral Match to Isonicotinamide from NIST14	N/A	N/A	0.027027	4.09062e+07	2.70748e+07	5.91889e+06	0.027027	3.78296e+07	2.44721e+07	9.29867e+06	0.903869	0.040502	0	ND	ND
4662	246.17	2.9528	Isovalerylcarnitine	1	TraceFinder_in-housee_Library	M+H		S1096	1	no matches	0	no matches	0	no matches	0	no matches	0	no matches	0	no matches	0				0.216216	7.28155e+06	4.08674e+06	1.15106e+06	0.324324	8.49887e+06	4.53267e+06	1.49093e+06	1.10912	0	4	ND	ND
407	255.226	2.9484	Isovalerylcarnitine labeled	1	TraceFinder_in-housee_Library	M+H		S157	1	no matches	0	no matches	0	no matches	0	no matches	0	no matches	0	no matches	0				0	2.02022e+07	1.80455e+07	695492	0	1.89952e+07	1.79683e+07	764662	0.995722	0.0163513	0	1.93446e+07	1.80321e+07
38	132.102	1.034	Leucine	1	TraceFinder_in-housee_Library	M+H		S19	1	no matches	0	no matches	0	no matches	0	no matches	0	no matches	0	no matches	0				0	4.39657e+08	2.54598e+08	8.38186e+07	0	4.58369e+08	2.15247e+08	1.03538e+08	0.845439	0.0203397	0	3.23792e+06	2.18312e+06
76	135.121	1.0225	Leucine labeled	1	TraceFinder_in-housee_Library	M+H		S31	1	no matches	0	no matches	0	no matches	0	no matches	0	no matches	0	no matches	0				0	9.9321e+07	9.22034e+07	3.02967e+06	0	9.84267e+07	9.22492e+07	3.99215e+06	1.0005	0.022665	0	1.01014e+08	9.19221e+07
899	150.058	0.6098	Methionine	1	TraceFinder_in-housee_Library	M+H		S355	1	no matches	0	no matches	0	no matches	0	no matches	0	no matches	0	no matches	0				0.027027	1.40661e+07	9.47977e+06	2.51998e+06	0.135135	1.87134e+07	1.06249e+07	2.83762e+06	1.1208	0.0400418	0	ND	ND
4894	288.217	5.0071	Octanoylcarnitine	1	TraceFinder_in-housee_Library	M+H		S1124	1	no matches	0	no matches	0	no matches	0	no matches	0	no matches	0	no matches	0				0.405405	1.94273e+06	1.41169e+06	296823	0.378378	2.25787e+06	1.45621e+06	392739	1.03154	0.0496572	1	ND	ND
1174	220.118	2.3007	Pantothenic acid	2	GNPS	M+H	0.901172	S463	1	no matches	0	no matches	0	no matches	0	no matches	0	no matches	0	no matches	0	Spectral Match to Pantothenic acid from NIST14	N/A	N/A	0.0540541	3.04817e+07	5.54422e+06	5.65964e+06	0.135135	1.84312e+07	6.30039e+06	3.86024e+06	1.13639	0.0208617	0	ND	ND
86	116.071	0.4392	Proline	1	TraceFinder_in-housee_Library	M+H		S36	1	no matches	0	no matches	0	no matches	0	no matches	0	no matches	0	no matches	0				0	1.34109e+08	8.46037e+07	2.26645e+07	0	1.2766e+08	7.17982e+07	3.14168e+07	0.848641	0.0365932	0	ND	ND
2383	121.087	0.4387	Proline labeled	1	TraceFinder_in-housee_Library	M+H		S798	1	no matches	0	no matches	0	no matches	0	no matches	0	no matches	0	no matches	0				0	8.46181e+07	2.5845e+07	1.00189e+07	0	9.01895e+07	3.20207e+07	2.12958e+07	1.23895	0.0195088	0	9.14903e+07	8.50654e+07
435	218.139	0.968	Proprionylcarnitine	1	TraceFinder_in-housee_Library	M+H		S165	1	no matches	0	no matches	0	no matches	0	no matches	0	no matches	0	no matches	0				0.027027	2.80962e+07	1.43758e+07	5.83721e+06	0.135135	4.5602e+07	1.78883e+07	7.69087e+06	1.24433	0.0108619	0	ND	ND
324	221.157	0.9652	Proprionylcarnitine labeled	1	TraceFinder_in-housee_Library	M+H		S124	1	no matches	0	no matches	0	no matches	0	no matches	0	no matches	0	no matches	0				0	2.28825e+07	2.15086e+07	739299	0	2.26524e+07	2.13058e+07	815882	0.990573	0.00989286	0	2.18348e+07	2.06068e+07
2890	229.118	2.7008	PyroGlu-Val	2	GNPS	M+H	0.466186	S863	1	no matches	0	no matches	0	no matches	0	no matches	0	no matches	0	no matches	0	Spectral Match to PyroGlu-Val from NIST14	N/A	N/A	0.0810811	2.7907e+06	755814	771667	0.189189	1.74761e+06	534700	423809	0.707448	0.0279182	0	ND	ND
1273	217.143	7.1156	Sebacic acid monomethyl ester	2	GNPS	M+H	1.82704	S504	1	no matches	0	no matches	0	no matches	0	no matches	0	no matches	0	no matches	0	Spectral Match to Sebacic acid monomethyl ester from NIST14	N/A	N/A	0	1.94789e+06	1.27494e+06	272572	0	1.7754e+06	1.27686e+06	227633	1.00151	0.201215	0	1.8709e+06	1.52751e+06
437	106.05	0.398	Serine	1	TraceFinder_in-housee_Library	M+H		S166	1	no matches	0	no matches	0	no matches	0	no matches	0	no matches	0	no matches	0				0	2.76731e+07	9.19535e+06	6.36479e+06	0	2.2755e+07	7.27582e+06	5.18371e+06	0.79125	0.03739	0	2.82846e+06	1.52043e+06
476	120.066	0.3989	Threonine	1	TraceFinder_in-housee_Library	M+H		S186	1	no matches	0	no matches	0	no matches	0	no matches	0	no matches	0	no matches	0				0	1.89157e+07	8.75409e+06	3.24609e+06	0	2.07383e+07	7.88485e+06	4.36379e+06	0.900706	0.0159981	0	1.1608e+06	925135
338	169.036	0.5219	Uric acid	2	GNPS	M+H	0.631888	S126	1	no matches	0	no matches	0	no matches	0	no matches	0	no matches	0	no matches	0	Uric acid	C12=C(NC(=O)N1)NC(=O)NC2=O	1S/C5H4N4O3/c10-3-1-2(7-4(11)6-1)8-5(12)9-3/h(H4,6,7,8,9,10,11,12)	0.027027	4.81129e+07	1.94941e+07	8.44141e+06	0.135135	6.964e+07	2.07206e+07	1.25369e+07	1.06292	0.0417725	0	ND	ND
4590	72.0808	0.524647						S1083	1	no matches	0	no matches	0	no matches	0	no matches	0	no matches	0	no matches	0				0.513514	2.21062e+07	1.69892e+07	2.50925e+06	0.432432	2.10854e+07	1.60848e+07	2.44233e+06	0.946764		3	ND	ND
1372	77.9986	0.295212						S539	1	no matches	0	no matches	0	no matches	0	no matches	0	no matches	0	no matches	0				0.702703	1.28819e+06	885432	242951	0.783784	1.67578e+06	1.06451e+06	367148	1.20225		4	1.83197e+06	1.83197e+06
5627	80.0495	1.41686						S1161	1	no matches	0	no matches	0	no matches	0	no matches	0	no matches	0	no matches	0				0.756757	942708	688142	218785	0.837838	1.15599e+06	845684	264613	1.22894	0.0014461	1	591544	591544
5576	80.0495	1.31758						S1157	1	no matches	0	no matches	0	no matches	0	no matches	0	no matches	0	no matches	0				0.675676	1.44449e+06	1.12643e+06	220995	0.810811	1.56796e+06	1.05414e+06	245420	0.935818	0.0628824	0	1.42334e+06	1.36411e+06
920	80.1309	0.518874						S364	1	no matches	0	no matches	0	no matches	0	no matches	0	no matches	0	no matches	0				0	1.01014e+07	6.95299e+06	588119	0	1.02124e+07	7.24784e+06	1.1159e+06	1.04241	0.0323414	0	1.08312e+07	9.98093e+06
459	80.9478	0.402344						S174	1	no matches	0	no matches	0	no matches	0	no matches	0	no matches	0	no matches	0				0.027027	1.15573e+07	7.50251e+06	1.82937e+06	0.135135	1.3201e+07	7.43332e+06	2.15475e+06	0.990778	0.0309462	0	ND	ND
1074	82.9448	0.402213						S418	1	no matches	0	no matches	0	no matches	0	no matches	0	no matches	0	no matches	0				0.027027	4.40967e+06	2.78129e+06	684131	0.135135	4.97073e+06	2.81086e+06	853368	1.01063	0.0648281	0	ND	ND
1157	84.0443	0.696692						S456	1	no matches	0	no matches	0	no matches	0	no matches	0	no matches	0	no matches	0				0.297297	1.12712e+07	6.5937e+06	2.1305e+06	0.459459	1.0758e+07	5.81034e+06	1.78796e+06	0.881195	0.0295779	0	ND	ND
3388	84.0443	0.418826						S932	1	no matches	0	no matches	0	no matches	0	no matches	0	no matches	0	no matches	0				0.27027	3.73279e+06	2.78182e+06	506705	0.27027	3.48012e+06	2.78666e+06	336422	1.00174	0.0520597	0	ND	ND
8974	84.0605	1.32648						S1232	1	no matches	0	no matches	0	no matches	0	no matches	0	no matches	0	no matches	0				0.756757	1.00528e+06	783573	167633	0.810811	988362	802604	196771	1.02429		3	ND	ND
6863	84.0808	1.40589						S1204	1	no matches	0	no matches	0	no matches	0	no matches	0	no matches	0	no matches	0				0.486486	2.83655e+08	1.9364e+08	5.49647e+07	0.567568	3.21031e+08	2.03869e+08	5.64104e+07	1.05283	0.0957435	1	ND	ND
23	84.0808	1.32047						S11	1	no matches	0	no matches	0	no matches	0	no matches	0	no matches	0	no matches	0				0.297297	3.53596e+08	2.68533e+08	4.45776e+07	0.405405	3.69565e+08	2.87354e+08	3.69727e+07	1.07009	0.0965346	1	3.9602e+08	3.44634e+08
13026	84.0808	1.26445						S1246	1	no matches	0	no matches	0	no matches	0	no matches	0	no matches	0	no matches	0				0.837838	2.66209e+08	2.12731e+08	4.85299e+07	0.810811	2.88014e+08	2.34778e+08	7.24736e+07	1.10364		3	ND	ND
2568	84.101	1.36148						S832	1	no matches	0	no matches	0	no matches	0	no matches	0	no matches	0	no matches	0				0.756757	1.02498e+06	807058	137302	0.72973	1.01044e+06	809962	113986	1.0036		3	782232	782232
216	84.9597	0.301748						S86	1	no matches	0	no matches	0	no matches	0	no matches	0	no matches	0	no matches	0				0	3.30711e+07	1.02115e+07	3.9849e+06	0	2.85501e+07	1.16286e+07	5.78891e+06	1.13877	0.0748935	0	4.66062e+07	4.29094e+07
5008	85.078	1.31773						S1134	1	no matches	0	no matches	0	no matches	0	no matches	0	no matches	0	no matches	0				0.378378	1.53747e+06	1.25934e+06	149920	0.378378	1.4827e+06	1.19671e+06	204487	0.950273	0.0358126	1	1.46215e+06	1.30408e+06
2586	85.078	1.41743						S836	1	no matches	0	no matches	0	no matches	0	no matches	0	no matches	0	no matches	0				0.405405	1.48766e+06	930788	242252	0.72973	1.14154e+06	921315	205752	0.989823		2	ND	ND
1667	86.06	0.942123						S645	1	no matches	0	no matches	0	no matches	0	no matches	0	no matches	0	no matches	0				0.027027	5.56261e+06	2.51516e+06	871240	0.162162	1.03604e+07	2.62376e+06	1.52046e+06	1.04318	0.0345441	0	ND	ND
319	87.044	5.7762						S121	1	no matches	0	no matches	0	no matches	0	no matches	0	no matches	0	no matches	0				0	1.28507e+07	1.19426e+07	307679	0	1.25295e+07	1.19322e+07	270399	0.999128	0.0243759	0	1.23641e+07	1.21597e+07
100	88.0231	0.301031						S40	1	no matches	0	no matches	0	no matches	0	no matches	0	no matches	0	no matches	0				0	6.09126e+07	1.97711e+07	7.24403e+06	0	5.40075e+07	2.25582e+07	1.10169e+07	1.14097	0.0240664	0	8.23425e+07	7.36981e+07
1184	88.112	0.486382						S468	1	no matches	0	no matches	0	no matches	0	no matches	0	no matches	0	no matches	0				0	3.69796e+06	2.65093e+06	331573	0	3.78664e+06	2.75919e+06	429053	1.04084	0.0439013	0	3.52386e+06	3.43096e+06
1622	88.981	0.296501						S626	1	no matches	0	no matches	0	no matches	0	no matches	0	no matches	0	no matches	0				0	7.02056e+06	3.51363e+06	1.63515e+06	0	8.02427e+06	3.98708e+06	1.70359e+06	1.13475	0.216377	0	5.88949e+06	4.61844e+06
463	89.1152	1.02263						S177	1	no matches	0	no matches	0	no matches	0	no matches	0	no matches	0	no matches	0				0	1.5037e+07	1.40772e+07	480947	0	1.52468e+07	1.40962e+07	705233	1.00135	0.0333682	0	1.59559e+07	1.42111e+07
144	90.5258	0.296548						S59	1	no matches	0	no matches	0	no matches	0	no matches	0	no matches	0	no matches	0				0	4.24578e+07	1.40728e+07	4.977e+06	0	3.94969e+07	1.61118e+07	7.94437e+06	1.14488	0.075772	0	6.2805e+07	5.85395e+07
132	90.9766	0.359197						S52	1	no matches	0	no matches	0	no matches	0	no matches	0	no matches	0	no matches	0				0	5.61951e+07	3.40241e+07	9.73079e+06	0	5.97717e+07	2.92724e+07	1.43201e+07	0.860345	0.016809	0	906220	760002
1197	93.0127	0.295705						S474	1	no matches	0	no matches	0	no matches	0	no matches	0	no matches	0	no matches	0				0	1.12937e+07	5.40804e+06	2.63678e+06	0	1.2735e+07	6.15238e+06	2.72828e+06	1.13764	0.181275	0	9.51944e+06	7.22368e+06
527	95.0309	0.299371						S203	1	no matches	0	no matches	0	no matches	0	no matches	0	no matches	0	no matches	0				0	8.72143e+06	2.77576e+06	1.10311e+06	0	8.17206e+06	3.10236e+06	1.59826e+06	1.11766	0.0818447	0	1.15135e+07	9.54178e+06
239	96.9218	0.401025						S94	1	no matches	0	no matches	0	no matches	0	no matches	0	no matches	0	no matches	0				0.027027	2.15719e+07	1.69443e+07	1.84046e+06	0.108108	2.12944e+07	1.6817e+07	3.48447e+06	0.992485	0.0275139	0	ND	ND
143	99.5311	0.299811						S58	1	no matches	0	no matches	0	no matches	0	no matches	0	no matches	0	no matches	0				0	4.75286e+07	1.5945e+07	5.53362e+06	0	4.39212e+07	1.81261e+07	8.9147e+06	1.13679	0.0935724	0	5.9926e+07	5.87622e+07
3393	101.096	5.07811						S933	1	no matches	0	no matches	0	no matches	0	no matches	0	no matches	0	no matches	0				0.810811	3.78522e+06	3.41856e+06	318863	0.783784	3.75039e+06	3.32926e+06	298772	0.973879		4	3.12489e+06	3.12489e+06
909	102.055	0.415266						S360	1	no matches	0	no matches	0	no matches	0	no matches	0	no matches	0	no matches	0				0.0540541	4.61415e+06	3.07513e+06	625013	0.162162	5.50398e+06	3.09266e+06	771699	1.0057	0.0587431	0	ND	ND
1086	102.091	1.44919						S422	1	no matches	0	no matches	0	no matches	0	no matches	0	no matches	0	no matches	0				0.540541	3.93576e+06	3.25582e+06	377055	0.540541	4.29213e+06	3.26027e+06	561715	1.00137		2	ND	ND
8437	102.091	1.3756						S1224	1	no matches	0	no matches	0	no matches	0	no matches	0	no matches	0	no matches	0				0.621622	4.23294e+06	3.50413e+06	459705	0.648649	4.59575e+06	3.48181e+06	552496	0.99363		2	3.55411e+06	3.55411e+06
632	102.128	0.479492						S244	1	no matches	0	no matches	0	no matches	0	no matches	0	no matches	0	no matches	0				0.162162	5.36402e+06	4.42802e+06	407946	0.135135	5.11873e+06	4.59581e+06	321773	1.03789	0.07934	0	4.36448e+06	3.94739e+06
6086	103.054	1.84589						S1179	1	no matches	0	no matches	0	no matches	0	no matches	0	no matches	0	no matches	0				0.756757	1.51435e+06	1.35093e+06	164407	0.810811	2.06504e+06	1.4599e+06	295901	1.08066		4	ND	ND
4105	103.112	1.38502						S1057	1	no matches	0	no matches	0	no matches	0	no matches	0	no matches	0	no matches	0				0.72973	1.3871e+06	634841	415122	0.702703	1.39283e+06	545820	306903	0.859773		2	ND	ND
4995	103.112	1.29923						S1133	1	no matches	0	no matches	0	no matches	0	no matches	0	no matches	0	no matches	0				0.432432	1.56134e+06	1.25541e+06	173921	0.378378	1.65623e+06	1.28434e+06	165425	1.02305	0.117443	1	1.55885e+06	1.3923e+06
1592	103.52	0.627853						S618	1	no matches	0	no matches	0	no matches	0	no matches	0	no matches	0	no matches	0				0.027027	3.15356e+06	1.92448e+06	421517	0.135135	2.61856e+06	1.87411e+06	328169	0.973823	0.0169751	0	ND	ND
898	104.071	0.411286						S354	1	no matches	0	no matches	0	no matches	0	no matches	0	no matches	0	no matches	0				0	6.10195e+06	2.9793e+06	1.0943e+06	0	7.69922e+06	3.04857e+06	1.41173e+06	1.02325	0.05701	0	1.05396e+06	1.05396e+06
14	104.107	0.390037						S5	1	no matches	0	no matches	0	no matches	0	no matches	0	no matches	0	no matches	0				0	6.48294e+08	3.09988e+08	1.3613e+08	0	4.68947e+08	2.35864e+08	1.07998e+08	0.76088	0.011672	0	3.86626e+06	3.42209e+06
2574	107.07	0.68469						S833	1	no matches	0	no matches	0	no matches	0	no matches	0	no matches	0	no matches	0				0.0540541	1.03255e+07	982892	1.65196e+06	0.189189	2.286e+06	766349	378477	0.779688	0.190596	0	ND	ND
1513	107.072	0.598344						S598	1	no matches	0	no matches	0	no matches	0	no matches	0	no matches	0	no matches	0				0	4.22753e+06	3.79759e+06	223680	0	4.209e+06	3.78218e+06	245386	0.995942	0.0509844	0	4.22957e+06	3.88481e+06
4199	108.517	0.301219						S1068	1	no matches	0	no matches	0	no matches	0	no matches	0	no matches	0	no matches	0				0.702703	1.19277e+06	815750	243653	0.675676	1.10436e+06	798092	162414	0.978354		3	1.74177e+06	1.74177e+06
2462	109.028	0.703855						S814	1	no matches	0	no matches	0	no matches	0	no matches	0	no matches	0	no matches	0				0.297297	2.8543e+06	1.38458e+06	517740	0.351351	2.05277e+06	1.14505e+06	391093	0.827005	0.0407043	0	ND	ND
5564	109.074	1.75364						S1155	1	no matches	0	no matches	0	no matches	0	no matches	0	no matches	0	no matches	0				0.783784	1.76788e+06	1.15859e+06	557104	0.810811	1.80337e+06	863290	641763	0.745121		3	ND	ND
7992	111.02	1.14008						S1221	1	no matches	0	no matches	0	no matches	0	no matches	0	no matches	0	no matches	0				0.810811	1.98952e+06	1.61333e+06	222107	0.783784	2.45939e+06	1.64528e+06	508150	1.0198		3	1.69281e+06	1.69281e+06
891	111.039	0.299769						S350	1	no matches	0	no matches	0	no matches	0	no matches	0	no matches	0	no matches	0				0.378378	4.01724e+06	1.27076e+06	711107	0.324324	4.36794e+06	1.54236e+06	912820	1.21373	0.187856	0	4.27793e+06	3.9312e+06
116	112.896	0.397679						S45	1	no matches	0	no matches	0	no matches	0	no matches	0	no matches	0	no matches	0				0.027027	5.8051e+07	4.06045e+07	8.24639e+06	0.135135	6.5059e+07	4.3107e+07	9.01318e+06	1.06163	0.0142118	0	ND	ND
256	114.893	0.397817						S101	1	no matches	0	no matches	0	no matches	0	no matches	0	no matches	0	no matches	0				0.027027	2.49705e+07	1.68008e+07	3.67908e+06	0.135135	2.76396e+07	1.77575e+07	3.73555e+06	1.05694	0.0172557	0	ND	ND
1813	114.964	0.298595						S687	1	no matches	0	no matches	0	no matches	0	no matches	0	no matches	0	no matches	0				0.837838	910308	663855	163061	0.837838	1.04446e+06	794407	185145	1.19666		2	1.33326e+06	845224
3545	116.107	0.425205						S957	1	no matches	0	no matches	0	no matches	0	no matches	0	no matches	0	no matches	0				0.243243	1.22285e+07	3.11526e+06	2.33612e+06	0.324324	8.22354e+06	3.04215e+06	1.63904e+06	0.976531	0.0644388	1	ND	ND
2820	118.065	2.53289						S853	1	no matches	0	no matches	0	no matches	0	no matches	0	no matches	0	no matches	0				0.027027	1.48935e+06	746407	195752	0.135135	1.12419e+06	733368	153577	0.98253	0.0300918	0	ND	ND
24	118.086	0.41543						S12	1	no matches	0	no matches	0	no matches	0	no matches	0	no matches	0	no matches	0				0.189189	3.96644e+08	2.80715e+08	6.06353e+07	0.0540541	3.86916e+08	2.53617e+08	9.66158e+07	0.903467	0.0225978	0	3.91176e+07	3.71952e+07
479	118.123	0.444994						S187	1	no matches	0	no matches	0	no matches	0	no matches	0	no matches	0	no matches	0				0	3.308e+06	996862	448190	0	2.44796e+06	1.10798e+06	491384	1.11147	0.0939189	0	2.14332e+06	1.94313e+06
1176	118.123	0.68423						S465	1	no matches	0	no matches	0	no matches	0	no matches	0	no matches	0	no matches	0				0	2.6052e+06	1.99327e+06	189929	0	2.60925e+06	2.05656e+06	209166	1.03176	0.056338	0	1.70839e+06	1.56504e+06
1373	119.049	0.72088						S540	1	no matches	0	no matches	0	no matches	0	no matches	0	no matches	0	no matches	0				0.027027	8.12122e+06	4.24417e+06	1.41669e+06	0.135135	1.14367e+07	4.51638e+06	2.02779e+06	1.06414	0.0231626	0	ND	ND
664	119.085	8.82917						S258	1	no matches	0	no matches	0	no matches	0	no matches	0	no matches	0	no matches	0				0.351351	9.56862e+06	8.08442e+06	443307	0.378378	1.0454e+07	8.2841e+06	840247	1.0247	0.0456937	1	9.5045e+06	9.47105e+06
4975	120.044	3.38473						S1131	1	no matches	0	no matches	0	no matches	0	no matches	0	no matches	0	no matches	0				0.324324	1.01411e+06	741114	142619	0.351351	1.06933e+06	807625	100550	1.08974		2	ND	ND
996	120.081	1.40313						S394	1	no matches	0	no matches	0	no matches	0	no matches	0	no matches	0	no matches	0				0.432432	1.80719e+07	1.15688e+07	3.75762e+06	0.432432	1.54897e+07	1.0961e+07	2.88727e+06	0.947464		2	ND	ND
3266	120.081	1.48073						S908	1	no matches	0	no matches	0	no matches	0	no matches	0	no matches	0	no matches	0				0.675676	1.29522e+07	7.94807e+06	3.25619e+06	0.864865	9.96711e+06	7.22846e+06	1.70954e+06	0.909461		2	ND	ND
512	120.081	1.85459						S196	1	no matches	0	no matches	0	no matches	0	no matches	0	no matches	0	no matches	0				0.405405	4.25542e+07	2.84765e+07	7.23103e+06	0.432432	5.77113e+07	3.0888e+07	8.09358e+06	1.08468	0.0644523	1	ND	ND
5374	120.081	1.80789						S1142	1	no matches	0	no matches	0	no matches	0	no matches	0	no matches	0	no matches	0				0.621622	3.56487e+07	2.62077e+07	3.66181e+06	0.702703	3.86168e+07	2.27621e+07	7.95943e+06	0.86853		2	ND	ND
2477	121.04	0.462653						S822	1	no matches	0	no matches	0	no matches	0	no matches	0	no matches	0	no matches	0				0.702703	8.6204e+06	3.10014e+06	2.99115e+06	0.810811	3.28738e+06	1.55211e+06	1.30235e+06	0.500656		4	ND	ND
2467	121.072	0.423761						S816	1	no matches	0	no matches	0	no matches	0	no matches	0	no matches	0	no matches	0				0.27027	2.89025e+06	1.27198e+06	631898	0.297297	3.50496e+06	1.3787e+06	745374	1.0839	0.127769	0	ND	ND
276	121.087	0.438731						S107	1	no matches	0	no matches	0	no matches	0	no matches	0	no matches	0	no matches	0				0	8.46181e+07	2.5845e+07	1.00189e+07	0	9.01895e+07	3.20207e+07	2.12958e+07	1.23895	0.0195088	0	9.14903e+07	8.50654e+07
3807	121.122	1.39849						S1010	1	no matches	0	no matches	0	no matches	0	no matches	0	no matches	0	no matches	0				0.513514	2.19762e+06	841503	423018	0.567568	2.0529e+06	993488	456019	1.18061		2	ND	ND
11111	121.122	1.26554						S1242	1	no matches	0	no matches	0	no matches	0	no matches	0	no matches	0	no matches	0				0.783784	2.49939e+06	1.78322e+06	721996	0.837838	2.99438e+06	2.42082e+06	451440	1.35755		4	2.37978e+06	2.37978e+06
1515	122.096	1.17077						S599	1	no matches	0	no matches	0	no matches	0	no matches	0	no matches	0	no matches	0				0	1.32686e+06	993623	148263	0.027027	1.50099e+06	1.06968e+06	199834	1.07654	0.137253	0	1.55788e+06	1.39065e+06
39	122.924	0.362526						S20	1	no matches	0	no matches	0	no matches	0	no matches	0	no matches	0	no matches	0				0.027027	1.34054e+08	8.66366e+07	1.92666e+07	0.108108	1.32926e+08	8.52638e+07	2.44307e+07	0.984154	0.0224085	0	ND	ND
995	123.079	8.62246						S393	1	no matches	0	no matches	0	no matches	0	no matches	0	no matches	0	no matches	0				0.108108	6.66686e+06	4.44166e+06	956043	0.0810811	6.65062e+06	4.50734e+06	899424	1.01479	0.470644	0	5.0011e+06	4.64575e+06
6447	123.594	0.34313						S1189	1	no matches	0	no matches	0	no matches	0	no matches	0	no matches	0	no matches	0				0.810811	5.02397e+06	2.47681e+06	1.24086e+06	0.675676	2.66706e+06	1.95632e+06	458959	0.789856		4	ND	ND
2165	123.594	0.33323						S755	1	no matches	0	no matches	0	no matches	0	no matches	0	no matches	0	no matches	0				0.378378	3.04645e+06	1.82866e+06	505940	0.459459	3.68189e+06	2.07792e+06	593855	1.13631		3	ND	ND
4046	124.076	3.40413						S1041	1	no matches	0	no matches	0	no matches	0	no matches	0	no matches	0	no matches	0				0.432432	1.18114e+06	1.0025e+06	110838	0.459459	1.22973e+06	1.01235e+06	121255	1.00983		4	ND	ND
3735	124.097	0.683214						S994	1	no matches	0	no matches	0	no matches	0	no matches	0	no matches	0	no matches	0				0.621622	7.46133e+06	1.22547e+06	1.81029e+06	0.837838	1.60103e+06	878611	373495	0.716958		2	ND	ND
3881	124.112	3.64382						S1020	1	no matches	0	no matches	0	no matches	0	no matches	0	no matches	0	no matches	0				0.108108	1.58477e+06	1.34337e+06	118175	0.0540541	1.53051e+06	1.2885e+06	115201	0.959152	0.116449	0	1.67968e+06	1.39271e+06
296	124.923	0.363377						S113	1	no matches	0	no matches	0	no matches	0	no matches	0	no matches	0	no matches	0				0.027027	2.06642e+07	1.29323e+07	2.90948e+06	0.135135	2.0178e+07	1.31237e+07	3.04108e+06	1.0148	0.0333247	0	ND	ND
262	125.096	8.82886						S103	1	no matches	0	no matches	0	no matches	0	no matches	0	no matches	0	no matches	0				0.243243	2.90712e+07	2.32685e+07	1.43558e+06	0.216216	2.91941e+07	2.40078e+07	2.33732e+06	1.03177	0.00386787	0	2.89573e+07	2.87635e+07
1252	129.064	0.721467						S494	1	no matches	0	no matches	0	no matches	0	no matches	0	no matches	0	no matches	0				0	4.34338e+06	3.97786e+06	184834	0	4.3515e+06	3.96432e+06	218213	0.996597	0.039521	0	4.59961e+06	4.19424e+06
4036	129.066	0.958248						S1039	1	no matches	0	no matches	0	no matches	0	no matches	0	no matches	0	no matches	0				0.189189	975312	719561	101149	0.351351	1.19252e+06	783382	168765	1.08869	0.116455	1	ND	ND
78	130.05	0.698501						S32	1	no matches	0	no matches	0	no matches	0	no matches	0	no matches	0	no matches	0				0	3.26151e+08	1.18649e+08	7.86888e+07	0	2.89177e+08	8.47127e+07	6.21408e+07	0.713977	0.0133548	0	4.34097e+06	2.74226e+06
3269	130.086	0.524456						S909	1	no matches	0	no matches	0	no matches	0	no matches	0	no matches	0	no matches	0				0.378378	9.39011e+06	5.86228e+06	2.2388e+06	0.540541	6.3015e+06	4.58186e+06	1.02115e+06	0.781583		2	ND	ND
2121	130.123	2.819						S746	1	no matches	0	no matches	0	no matches	0	no matches	0	no matches	0	no matches	0				0.027027	2.52538e+06	1.76478e+06	317310	0.135135	2.90256e+06	1.75222e+06	449126	0.99288	0.0422984	0	ND	ND
2417	131.107	4.36767						S808	1	no matches	0	no matches	0	no matches	0	no matches	0	no matches	0	no matches	0				0	2.03419e+06	1.66124e+06	95433.2	0	2.59124e+06	1.67479e+06	176029	1.00816	0.050783	0	1.74102e+06	1.66424e+06
3948	132.066	0.880612						S1030	1	no matches	0	no matches	0	no matches	0	no matches	0	no matches	0	no matches	0				0.243243	1.0798e+06	857924	147350	0.297297	1.31407e+06	903786	155449	1.05346	0.0990874	0	ND	ND
469	132.066	0.402745						S181	1	no matches	0	no matches	0	no matches	0	no matches	0	no matches	0	no matches	0				0	1.42398e+07	8.33395e+06	2.14905e+06	0	1.27967e+07	7.50932e+06	3.16079e+06	0.901052	0.0658874	0	ND	ND
2208	133.086	4.8341						S764	1	no matches	0	no matches	0	no matches	0	no matches	0	no matches	0	no matches	0				0	1.45794e+06	1.27626e+06	71627.9	0	1.76578e+06	1.28863e+06	105274	1.00969	0.0832232	0	1.36003e+06	1.32054e+06
6076	133.099	1.03449						S1177	1	no matches	0	no matches	0	no matches	0	no matches	0	no matches	0	no matches	0				0.432432	1.32622e+06	778036	256046	0.621622	1.31684e+06	738526	229105	0.949217	0.219596	1	ND	ND
2470	133.515	0.705554						S819	1	no matches	0	no matches	0	no matches	0	no matches	0	no matches	0	no matches	0				0.108108	3.50527e+06	1.41649e+06	761505	0.324324	2.74856e+06	1.25421e+06	532004	0.885437	0.0605531	0	ND	ND
821	133.927	0.501484						S322	1	no matches	0	no matches	0	no matches	0	no matches	0	no matches	0	no matches	0				0.027027	6.59519e+06	5.28941e+06	468074	0	6.40969e+06	5.28881e+06	499137	0.999887	0.0482673	0	3.87515e+06	3.65715e+06
1333	134.081	0.404765						S524	1	no matches	0	no matches	0	no matches	0	no matches	0	no matches	0	no matches	0				0	1.77461e+06	1.27069e+06	204606	0	2.00181e+06	1.33428e+06	274300	1.05004	0.0808495	0	1.04422e+06	969338
208	134.117	0.409423						S80	1	no matches	0	no matches	0	no matches	0	no matches	0	no matches	0	no matches	0				0	2.36878e+08	4.00056e+07	4.66728e+07	0	1.76926e+08	3.96649e+07	3.87845e+07	0.991485	0.0180261	0	1.97021e+06	1.65881e+06
1206	134.987	0.295181						S479	1	no matches	0	no matches	0	no matches	0	no matches	0	no matches	0	no matches	0				0	1.16524e+07	6.26941e+06	2.70927e+06	0	1.49088e+07	7.17082e+06	2.90828e+06	1.14378	0.204021	0	1.03832e+07	8.25971e+06
1352	135.101	2.71371						S530	1	no matches	0	no matches	0	no matches	0	no matches	0	no matches	0	no matches	0				0	5.34934e+06	2.06395e+06	1.1263e+06	0.135135	5.07843e+06	2.09361e+06	1.11703e+06	1.01437	0.210919	0	2.25857e+06	2.24153e+06
8653	135.102	2.50399						S1228	1	no matches	0	no matches	0	no matches	0	no matches	0	no matches	0	no matches	0				0.72973	785500	526054	125600	0.810811	902724	558016	190342	1.06076		4	ND	ND
4425	135.102	1.12064						S1078	1	no matches	0	no matches	0	no matches	0	no matches	0	no matches	0	no matches	0				0.567568	182604	115565	31319.3	0.459459	710899	162513	178237	1.40625		3	ND	ND
1933	135.117	4.86893						S711	1	no matches	0	no matches	0	no matches	0	no matches	0	no matches	0	no matches	0				0.027027	1.70098e+06	1.36723e+06	114768	0	1.69194e+06	1.3649e+06	88794.7	0.998299	0.0774594	0	1.46857e+06	1.26634e+06
4690	135.117	7.35575						S1098	1	no matches	0	no matches	0	no matches	0	no matches	0	no matches	0	no matches	0				0.594595	4.21197e+06	3.23188e+06	583408	0.72973	4.77382e+06	3.40683e+06	853497	1.05413		3	2.23299e+06	2.23299e+06
1266	136.035	0.30387						S501	1	no matches	0	no matches	0	no matches	0	no matches	0	no matches	0	no matches	0				0	5.14022e+06	2.54169e+06	1.07498e+06	0	9.18107e+06	3.12722e+06	1.76025e+06	1.23037	0.205938	0	6.46764e+06	5.04882e+06
1735	136.061	0.463562						S664	1	no matches	0	no matches	0	no matches	0	no matches	0	no matches	0	no matches	0				0.027027	4.48305e+06	2.79767e+06	514148	0.108108	3.96284e+06	2.7258e+06	542564	0.974308	0.101736	0	ND	ND
9200	136.062	2.53694						S1234	1	no matches	0	no matches	0	no matches	0	no matches	0	no matches	0	no matches	0				0.621622	845405	654975	130006	0.486486	891356	657500	87872.3	1.00385		3	ND	ND
4067	136.076	3.19062						S1046	1	no matches	0	no matches	0	no matches	0	no matches	0	no matches	0	no matches	0				0.027027	1.01481e+06	711662	148778	0.135135	1.02087e+06	769064	116307	1.08066	0.0705827	0	ND	ND
5085	136.076	1.17002						S1136	1	no matches	0	no matches	0	no matches	0	no matches	0	no matches	0	no matches	0				0.702703	748833	634896	80786.1	0.756757	693430	601433	64269	0.947294		3	ND	ND
35	137.046	0.550943						S17	1	no matches	0	no matches	0	no matches	0	no matches	0	no matches	0	no matches	0				0	3.46368e+08	1.71851e+08	8.87834e+07	0	3.78194e+08	1.34092e+08	8.62424e+07	0.780278	0.0227637	0	1.62549e+06	1.57645e+06
182	137.046	0.890441						S72	1	no matches	0	no matches	0	no matches	0	no matches	0	no matches	0	no matches	0				0	1.02757e+08	4.73725e+07	2.99392e+07	0	1.13764e+08	3.66309e+07	3.17888e+07	0.773253	0.0210084	0	326377	310589
3351	137.071	0.388607						S927	1	no matches	0	no matches	0	no matches	0	no matches	0	no matches	0	no matches	0				0.0810811	1.19948e+07	2.94263e+06	1.83654e+06	0.108108	9.85089e+06	2.98846e+06	1.58541e+06	1.01557	0.0458963	0	ND	ND
767	138.034	0.294297						S297	1	no matches	0	no matches	0	no matches	0	no matches	0	no matches	0	no matches	0				0	1.94265e+07	1.00954e+07	4.28242e+06	0	2.18219e+07	1.14526e+07	4.33905e+06	1.13443	0.173144	0	1.76184e+07	1.39615e+07
1540	138.043	0.549409						S606	1	no matches	0	no matches	0	no matches	0	no matches	0	no matches	0	no matches	0				0.0540541	4.51386e+06	2.23805e+06	1.15843e+06	0.162162	5.02687e+06	1.91143e+06	1.05194e+06	0.854064	0.0278643	0	ND	ND
3787	138.052	0.419855						S1005	1	no matches	0	no matches	0	no matches	0	no matches	0	no matches	0	no matches	0				0.351351	1.94727e+06	1.03544e+06	348487	0.486486	1.45798e+06	870273	325616	0.84049		3	ND	ND
165	139.05	0.463831						S65	1	no matches	0	no matches	0	no matches	0	no matches	0	no matches	0	no matches	0				0	3.46577e+08	6.58625e+07	8.06312e+07	0	1.86307e+08	4.047e+07	4.48056e+07	0.614462	0.0196785	0	5.99395e+06	3.34736e+06
4696	139.112	7.11474						S1100	1	no matches	0	no matches	0	no matches	0	no matches	0	no matches	0	no matches	0				0.810811	2.21551e+06	1.81954e+06	316459	0.810811	2.12362e+06	1.70568e+06	286035	0.937425		3	ND	ND
255	140.068	0.392752						S100	1	no matches	0	no matches	0	no matches	0	no matches	0	no matches	0	no matches	0				0	1.60133e+07	7.3111e+06	2.90408e+06	0	1.26561e+07	6.77404e+06	3.13052e+06	0.926541	0.0606462	0	2.11506e+06	1.91268e+06
2373	141.026	2.83022						S795	1	no matches	0	no matches	0	no matches	0	no matches	0	no matches	0	no matches	0				0.027027	1.58724e+06	962260	260744	0.135135	1.63627e+06	1.09383e+06	259707	1.13673	0.0382627	0	ND	ND
1574	142.939	0.495893						S613	1	no matches	0	no matches	0	no matches	0	no matches	0	no matches	0	no matches	0				0.027027	3.45269e+06	1.77176e+06	647583	0.135135	3.48794e+06	1.88071e+06	668289	1.06149	0.141815	0	ND	ND
181	143.997	0.301762						S71	1	no matches	0	no matches	0	no matches	0	no matches	0	no matches	0	no matches	0				0	3.58612e+07	1.14086e+07	4.28464e+06	0	3.19658e+07	1.29578e+07	6.32734e+06	1.1358	0.0613704	0	4.7637e+07	4.55557e+07
98	144.102	0.445342						S39	1	no matches	0	no matches	0	no matches	0	no matches	0	no matches	0	no matches	0				0	1.91935e+08	5.17542e+07	4.48615e+07	0	2.093e+08	6.27055e+07	6.11553e+07	1.2116	0.0166569	0	4.28648e+06	4.01485e+06
1311	145.108	0.610936						S515	1	no matches	0	no matches	0	no matches	0	no matches	0	no matches	0	no matches	0				0.540541	550192	302991	114263	0.702703	565694	285388	123764	0.941902	0.164801	0	ND	ND
801	145.108	0.813554						S312	1	no matches	0	no matches	0	no matches	0	no matches	0	no matches	0	no matches	0				0.540541	854855	643911	115080	0.675676	916629	629670	122907	0.977883	0.127533	0	ND	ND
1090	146.03	0.303196						S423	1	no matches	0	no matches	0	no matches	0	no matches	0	no matches	0	no matches	0				0	2.09409e+06	1.32496e+06	248258	0	1.83825e+06	1.36552e+06	244870	1.03061	0.136204	0	1.55632e+07	1.25228e+07
3598	146.081	1.02088						S964	1	no matches	0	no matches	0	no matches	0	no matches	0	no matches	0	no matches	0				0.027027	3.0022e+06	1.00008e+06	391901	0.162162	2.14418e+06	971390	331866	0.971316	0.0156093	0	ND	ND
217	146.117	0.41056						S87	1	no matches	0	no matches	0	no matches	0	no matches	0	no matches	0	no matches	0				0	4.50319e+07	2.38421e+07	8.25181e+06	0	4.04589e+07	2.31956e+07	1.10295e+07	0.972884	0.0238675	0	618598	559455
1432	147.08	7.38305						S561	1	no matches	0	no matches	0	no matches	0	no matches	0	no matches	0	no matches	0				0	1.3218e+06	1.15766e+06	71313.7	0	1.30132e+06	1.15057e+06	63809.5	0.993874	0.0662071	0	1.29778e+06	1.16667e+06
2587	148.097	0.726231						S837	1	no matches	0	no matches	0	no matches	0	no matches	0	no matches	0	no matches	0				0.027027	9.9493e+06	1.57473e+06	2.19733e+06	0.162162	1.10877e+07	1.46553e+06	2.42801e+06	0.930652	0.0564334	0	ND	ND
2294	148.097	0.533091						S783	1	no matches	0	no matches	0	no matches	0	no matches	0	no matches	0	no matches	0				0.027027	2.42423e+06	1.55386e+06	318427	0.135135	3.1282e+06	1.59557e+06	432946	1.02684	0.0476827	0	ND	ND
3406	149.023	0.281906						S934	1	no matches	0	no matches	0	no matches	0	no matches	0	no matches	0	no matches	0				0.567568	3.56142e+06	2.00473e+06	738699	0.594595	4.76822e+06	2.38729e+06	956895	1.19083		2	ND	ND
44	149.023	8.08342						S21	1	no matches	0	no matches	0	no matches	0	no matches	0	no matches	0	no matches	0				0	1.20816e+08	1.11402e+08	2.98519e+06	0	1.16911e+08	1.09899e+08	3.06367e+06	0.986509	0.00488174	0	1.13884e+08	1.10063e+08
374	149.06	7.15083						S143	1	no matches	0	no matches	0	no matches	0	no matches	0	no matches	0	no matches	0				0	1.07233e+08	1.40723e+07	1.61108e+07	0	1.94952e+07	1.08112e+07	1.78472e+06	0.768258	0.0668868	0	1.81301e+07	1.26201e+07
2289	149.117	3.34408						S781	1	no matches	0	no matches	0	no matches	0	no matches	0	no matches	0	no matches	0				0.0810811	2.7847e+06	1.71488e+06	408037	0.189189	2.71345e+06	1.75871e+06	373987	1.02556	0.121881	0	2.54389e+06	2.08507e+06
553	149.94	0.501605						S214	1	no matches	0	no matches	0	no matches	0	no matches	0	no matches	0	no matches	0				0.027027	1.20123e+07	8.99361e+06	962983	0	1.15387e+07	8.91511e+06	1.01879e+06	0.991271	0.0811728	0	7.11851e+06	6.52939e+06
1134	150.031	2.83042						S445	1	no matches	0	no matches	0	no matches	0	no matches	0	no matches	0	no matches	0				0.0810811	6.40811e+06	3.77563e+06	1.1557e+06	0.216216	6.54619e+06	4.21904e+06	1.14084e+06	1.11744	0.0405307	1	ND	ND
1952	150.112	0.386682						S717	1	no matches	0	no matches	0	no matches	0	no matches	0	no matches	0	no matches	0				0.567568	1.49265e+07	3.20931e+06	4.56085e+06	0.648649	8.79364e+06	1.5147e+06	2.21695e+06	0.47197	0.0611625	0	685223	685223
2328	150.15	4.82099						S791	1	no matches	0	no matches	0	no matches	0	no matches	0	no matches	0	no matches	0				0.351351	1.18984e+06	1.09567e+06	64238.8	0.189189	1.30651e+06	1.11015e+06	88857.8	1.01322	0.0543048	0	1.19184e+06	1.15816e+06
499	151.035	0.30362						S192	1	no matches	0	no matches	0	no matches	0	no matches	0	no matches	0	no matches	0				0	6.41399e+06	4.65542e+06	704989	0	6.31598e+06	4.71498e+06	687053	1.0128	0.0697666	0	4.65807e+07	4.22693e+07
2545	151.061	1.17147						S829	1	no matches	0	no matches	0	no matches	0	no matches	0	no matches	0	no matches	0				0.027027	1.88804e+06	902470	252524	0.162162	2.41569e+06	928021	427744	1.02831	0.0281336	0	ND	ND
784	151.075	5.44551						S305	1	no matches	0	no matches	0	no matches	0	no matches	0	no matches	0	no matches	0				0	7.89529e+06	7.33697e+06	298188	0.027027	8.01044e+06	7.18441e+06	344834	0.979206	0.0291471	0	7.95664e+06	7.42303e+06
3429	151.102	0.272899						S939	1	no matches	0	no matches	0	no matches	0	no matches	0	no matches	0	no matches	0				0.567568	1.14736e+06	975682	82652.5	0.513514	1.1767e+06	988902	119688	1.01355		3	1.06055e+06	1.06055e+06
1234	151.937	0.502099						S492	1	no matches	0	no matches	0	no matches	0	no matches	0	no matches	0	no matches	0				0	3.70176e+06	2.62854e+06	326242	0	3.33616e+06	2.58464e+06	296049	0.9833	0.0548596	0	2.0861e+06	1.8909e+06
793	152.022	0.379903						S309	1	no matches	0	no matches	0	no matches	0	no matches	0	no matches	0	no matches	0				0.405405	3.93172e+06	3.17124e+06	456121	0.405405	4.40097e+06	3.41913e+06	564316	1.07817	0.0621073	0	ND	ND
4619	152.022	0.381252						S1088	1	no matches	0	no matches	0	no matches	0	no matches	0	no matches	0	no matches	0				0.135135	4.74119e+06	3.26517e+06	558009	0.378378	4.75637e+06	3.31283e+06	629928	1.0146	0.0621073	0	ND	ND
1879	152.032	0.696042						S700	1	no matches	0	no matches	0	no matches	0	no matches	0	no matches	0	no matches	0				0.027027	8.29367e+06	3.05042e+06	2.09952e+06	0.135135	7.98056e+06	2.37572e+06	1.6025e+06	0.778817	0.0360975	0	ND	ND
2019	152.057	0.848162						S730	1	no matches	0	no matches	0	no matches	0	no matches	0	no matches	0	no matches	0				0.0810811	3.88474e+06	1.71614e+06	881176	0.162162	3.38372e+06	1.4915e+06	873579	0.869104	0.0312682	0	ND	ND
4134	152.071	2.56157						S1061	1	no matches	0	no matches	0	no matches	0	no matches	0	no matches	0	no matches	0				0.621622	1.28795e+06	981147	206180	0.621622	1.37465e+06	1.05509e+06	133008	1.07536		3	ND	ND
5492	152.084	0.444721						S1150	1	no matches	0	no matches	0	no matches	0	no matches	0	no matches	0	no matches	0				0.648649	5.91533e+06	2.20126e+06	1.86777e+06	0.621622	3.35434e+06	1.27123e+06	982408	0.577501	0.0634825	0	ND	ND
1094	152.143	4.8675						S424	1	no matches	0	no matches	0	no matches	0	no matches	0	no matches	0	no matches	0				0	2.43714e+06	2.27824e+06	69390	0	2.45374e+06	2.25624e+06	84023.4	0.990344	0.0120129	0	2.31713e+06	2.25296e+06
2408	152.143	5.05458						S803	1	no matches	0	no matches	0	no matches	0	no matches	0	no matches	0	no matches	0				0	839079	753360	35802.9	0	844009	757015	42261.1	1.00485	0.043437	0	809321	742912
2243	152.534	2.82959						S774	1	no matches	0	no matches	0	no matches	0	no matches	0	no matches	0	no matches	0				0.027027	1.32851e+06	905866	227921	0.135135	1.49012e+06	1.02335e+06	262127	1.12969	0.066575	0	ND	ND
2242	153.064	0.718958						S773	1	no matches	0	no matches	0	no matches	0	no matches	0	no matches	0	no matches	0				0	2.28057e+06	2.00416e+06	115434	0	2.15813e+06	2.00037e+06	106837	0.998106	0.0256887	0	2.19482e+06	2.06572e+06
911	153.066	0.936505						S361	1	no matches	0	no matches	0	no matches	0	no matches	0	no matches	0	no matches	0				0.027027	2.61129e+07	6.1613e+06	3.88289e+06	0.135135	1.05925e+07	5.7889e+06	2.05359e+06	0.939558	0.00837986	0	ND	ND
2005	153.102	0.439708						S728	1	no matches	0	no matches	0	no matches	0	no matches	0	no matches	0	no matches	0				0.351351	5.35081e+06	1.78298e+06	1.34376e+06	0.459459	4.86843e+06	1.50501e+06	1.23954e+06	0.844098	0.0388937	0	ND	ND
4656	153.127	6.26229						S1095	1	no matches	0	no matches	0	no matches	0	no matches	0	no matches	0	no matches	0				0.702703	3.78784e+06	3.61457e+06	155718	0.567568	3.97141e+06	3.63016e+06	185393	1.00431		3	4.0848e+06	4.04573e+06
1792	153.127	4.86944						S680	1	no matches	0	no matches	0	no matches	0	no matches	0	no matches	0	no matches	0				0.459459	1.40847e+06	1.29365e+06	66128.3	0.567568	1.37618e+06	1.27239e+06	73958.8	0.983562		3	1.40083e+06	1.34663e+06
4925	154.05	0.905723						S1125	1	no matches	0	no matches	0	no matches	0	no matches	0	no matches	0	no matches	0				0.486486	2.39785e+06	1.10367e+06	343517	0.567568	1.48125e+06	1.12237e+06	168872	1.01694		2	ND	ND
876	154.059	0.401992						S345	1	no matches	0	no matches	0	no matches	0	no matches	0	no matches	0	no matches	0				0.027027	5.92857e+06	4.1671e+06	714987	0.135135	6.3347e+06	4.40993e+06	931336	1.05827	0.0492643	0	ND	ND
3949	154.084	1.03368						S1031	1	no matches	0	no matches	0	no matches	0	no matches	0	no matches	0	no matches	0				0.108108	1.75441e+06	917185	349568	0.216216	1.96997e+06	888952	364128	0.969217	0.061507	0	ND	ND
692	154.122	8.72772						S271	1	no matches	0	no matches	0	no matches	0	no matches	0	no matches	0	no matches	0				0	7.95925e+06	6.15464e+06	416344	0	8.00226e+06	6.36852e+06	610631	1.03475	0.0782585	0	8.47393e+06	8.07053e+06
715	155.154	2.6794						S278	1	no matches	0	no matches	0	no matches	0	no matches	0	no matches	0	no matches	0				0.756757	1.08016e+06	673536	168861	0.891892	770703	641079	94827.5	0.95181	0.141038	0	983659	854920
137	156.042	0.390626						S55	1	no matches	0	no matches	0	no matches	0	no matches	0	no matches	0	no matches	0				0	3.47914e+07	1.82637e+07	5.52286e+06	0	3.09157e+07	1.72682e+07	6.23275e+06	0.94549	0.124514	0	2.67242e+06	1.99381e+06
1132	156.086	5.91514						S443	1	no matches	0	no matches	0	no matches	0	no matches	0	no matches	0	no matches	0				0	1.75811e+06	1.40231e+06	159082	0	1.81497e+06	1.40913e+06	153577	1.00486	0.0878856	0	1.93818e+06	1.54069e+06
1653	156.138	4.25141						S640	1	no matches	0	no matches	0	no matches	0	no matches	0	no matches	0	no matches	0				0	1.93284e+06	1.81035e+06	74630.3	0	1.9834e+06	1.82027e+06	78372.1	1.00548	0.0332556	0	1.95133e+06	1.83273e+06
2308	157.083	2.71551						S787	1	no matches	0	no matches	0	no matches	0	no matches	0	no matches	0	no matches	0				0.243243	2.27273e+06	1.02145e+06	448177	0.216216	2.06052e+06	927968	449605	0.908483	0.219639	0	928310	912064
1613	157.17	6.19032						S623	1	no matches	0	no matches	0	no matches	0	no matches	0	no matches	0	no matches	0				0	2.38162e+06	2.09773e+06	124844	0	2.3553e+06	2.1223e+06	116565	1.01171	0.0802808	0	2.3495e+06	2.14197e+06
1681	158.117	3.08249						S646	1	no matches	0	no matches	0	no matches	0	no matches	0	no matches	0	no matches	0				0.027027	3.35316e+06	2.88241e+06	202247	0.027027	3.19579e+06	2.64536e+06	583012	0.917758	0.0249115	0	ND	ND
3572	161.002	0.614228						S962	1	no matches	0	no matches	0	no matches	0	no matches	0	no matches	0	no matches	0				0.540541	1.64249e+06	1.09605e+06	242093	0.513514	1.76267e+06	1.0713e+06	287570	0.977426		3	ND	ND
1316	161.132	6.88258						S518	1	no matches	0	no matches	0	no matches	0	no matches	0	no matches	0	no matches	0				0	2.65977e+06	2.40396e+06	138612	0	2.59351e+06	2.38021e+06	139238	0.990124	0.0277006	0	2.25978e+06	2.19758e+06
2061	161.539	2.83102						S735	1	no matches	0	no matches	0	no matches	0	no matches	0	no matches	0	no matches	0				0.027027	2.32123e+06	1.46848e+06	447237	0.135135	2.48262e+06	1.66039e+06	448452	1.13069	0.0088518	0	ND	ND
2972	162.076	0.732153						S877	1	no matches	0	no matches	0	no matches	0	no matches	0	no matches	0	no matches	0				0.162162	562533	404262	84217.6	0.243243	634305	385753	101191	0.954216	0.0726068	0	ND	ND
4059	163.039	5.986						S1044	1	no matches	0	no matches	0	no matches	0	no matches	0	no matches	0	no matches	0				0.648649	1.77257e+06	866328	368259	0.756757	3.73637e+06	988038	1.03852e+06	1.14049		4	ND	ND
941	163.075	5.13282						S372	1	no matches	0	no matches	0	no matches	0	no matches	0	no matches	0	no matches	0				0	5.84282e+06	5.36517e+06	206740	0	5.81786e+06	5.36791e+06	223010	1.00051	0.0169854	0	5.52254e+06	5.46533e+06
432	163.075	5.90725						S163	1	no matches	0	no matches	0	no matches	0	no matches	0	no matches	0	no matches	0				0	1.76885e+07	1.68829e+07	399706	0	1.73699e+07	1.66808e+07	396817	0.988029	0.00927811	0	1.70853e+07	1.68982e+07
749	163.123	0.518467						S289	1	no matches	0	no matches	0	no matches	0	no matches	0	no matches	0	no matches	0				0.405405	5.68533e+06	986990	1.14539e+06	0.324324	2.23895e+06	757498	477856	0.767483	0.0938498	0	871027	729959
1863	164.593	6.67562						S696	1	no matches	0	no matches	0	no matches	0	no matches	0	no matches	0	no matches	0				0	1.46416e+06	979822	178371	0.027027	1.33797e+06	1.04418e+06	158560	1.06569	0.107525	0	1.21374e+06	1.11314e+06
5553	165.102	1.16117						S1151	1	no matches	0	no matches	0	no matches	0	no matches	0	no matches	0	no matches	0				0.567568	1.90437e+06	862317	417230	0.648649	1.83543e+06	913329	370688	1.05916	0.0338126	1	ND	ND
4502	165.112	2.58762						S1081	1	no matches	0	no matches	0	no matches	0	no matches	0	no matches	0	no matches	0				0.621622	1.01702e+06	366098	237994	0.756757	898603	470776	247275	1.28593		3	329341	327100
1140	165.112	8.83118						S447	1	no matches	0	no matches	0	no matches	0	no matches	0	no matches	0	no matches	0				0.027027	4.53482e+06	3.4153e+06	296202	0	5.06117e+06	3.5176e+06	465612	1.02995	0.0276887	0	4.3808e+06	4.34818e+06
1474	165.127	6.55931						S578	1	no matches	0	no matches	0	no matches	0	no matches	0	no matches	0	no matches	0				0.162162	2.22114e+06	1.9647e+06	167867	0.162162	2.2401e+06	1.93569e+06	171875	0.985232	0.0602462	0	1.93647e+06	1.89559e+06
1830	165.131	0.402435						S692	1	no matches	0	no matches	0	no matches	0	no matches	0	no matches	0	no matches	0				0.378378	3.87314e+06	1.50076e+06	634042	0.351351	4.23407e+06	1.53893e+06	836903	1.02543		2	4.1564e+06	4.1564e+06
1756	165.131	0.402534						S670	1	no matches	0	no matches	0	no matches	0	no matches	0	no matches	0	no matches	0				0.567568	2.04035e+06	1.53974e+06	350393	0.513514	4.23407e+06	1.95488e+06	1.16738e+06	1.26961		2	4.1564e+06	3.87237e+06
808	165.988	0.384982						S316	1	no matches	0	no matches	0	no matches	0	no matches	0	no matches	0	no matches	0				0.027027	1.04252e+07	3.57227e+06	2.42829e+06	0.135135	7.48768e+06	3.0784e+06	1.86591e+06	0.861749	0.0287648	0	ND	ND
1723	166.072	0.528472						S661	1	no matches	0	no matches	0	no matches	0	no matches	0	no matches	0	no matches	0				0.027027	6.76164e+06	2.9306e+06	861665	0.135135	6.19407e+06	2.95682e+06	959606	1.00895	0.045722	0	ND	ND
9311	166.086	1.36846						S1235	1	no matches	0	no matches	0	no matches	0	no matches	0	no matches	0	no matches	0				0.72973	3.57404e+07	2.74653e+07	4.94244e+06	0.756757	3.04699e+07	2.58101e+07	3.21943e+06	0.939736		4	ND	ND
2076	166.086	5.44688						S741	1	no matches	0	no matches	0	no matches	0	no matches	0	no matches	0	no matches	0				0.027027	3.1129e+06	2.02556e+06	471466	0.135135	3.9483e+06	2.05419e+06	613032	1.01413	0.0740789	0	ND	ND
1500	167.034	7.81385						S592	1	no matches	0	no matches	0	no matches	0	no matches	0	no matches	0	no matches	0				0.0540541	1.43469e+06	970314	222278	0	2.00396e+06	921669	257298	0.949866	0.106729	0	971336	891526
5199	167.081	2.85997						S1138	1	no matches	0	no matches	0	no matches	0	no matches	0	no matches	0	no matches	0				0.351351	1.60252e+06	608668	329258	0.540541	1.4291e+06	717334	312791	1.17853	0.0397634	0	ND	ND
4777	167.081	0.491345						S1111	1	no matches	0	no matches	0	no matches	0	no matches	0	no matches	0	no matches	0				0.351351	3.41569e+06	1.41864e+06	845214	0.540541	3.77476e+06	1.43243e+06	889040	1.00972	0.0534421	0	ND	ND
4108	167.105	8.7265						S1058	1	no matches	0	no matches	0	no matches	0	no matches	0	no matches	0	no matches	0				0.702703	998474	781906	162069	0.72973	1.29166e+06	907718	165561	1.1609		3	910253	910253
3870	168.065	0.781388						S1019	1	no matches	0	no matches	0	no matches	0	no matches	0	no matches	0	no matches	0				0.243243	2.01935e+06	1.32499e+06	317812	0.27027	1.97336e+06	1.4101e+06	297010	1.06423	0.0122641	0	ND	ND
1345	168.077	0.318704						S528	1	no matches	0	no matches	0	no matches	0	no matches	0	no matches	0	no matches	0				0.0810811	9.62541e+06	2.46352e+06	1.76096e+06	0.216216	8.94429e+06	2.45189e+06	1.84456e+06	0.995279	0.0293415	0	ND	ND
2580	168.123	1.17182						S834	1	no matches	0	no matches	0	no matches	0	no matches	0	no matches	0	no matches	0				0.108108	1.20148e+06	718762	195659	0.297297	1.03286e+06	673009	141455	0.936344	0.0732018	0	ND	ND
3240	168.966	0.329977						S897	1	no matches	0	no matches	0	no matches	0	no matches	0	no matches	0	no matches	0				0.0540541	4.84136e+06	2.21323e+06	921404	0.189189	4.91515e+06	2.46054e+06	911205	1.11174	0.168921	0	ND	ND
3848	168.99	0.504761						S1015	1	no matches	0	no matches	0	no matches	0	no matches	0	no matches	0	no matches	0				0.297297	2.84693e+06	1.44138e+06	429332	0.540541	2.42459e+06	1.41883e+06	416830	0.984357	0.0760888	1	ND	ND
395	169.058	0.400246						S152	1	no matches	0	no matches	0	no matches	0	no matches	0	no matches	0	no matches	0				0.027027	1.37065e+07	9.16556e+06	1.81476e+06	0.135135	1.7618e+07	9.75129e+06	2.51719e+06	1.06391	0.0132305	0	ND	ND
883	169.986	0.408676						S348	1	no matches	0	no matches	0	no matches	0	no matches	0	no matches	0	no matches	0				0.027027	5.17767e+06	2.80508e+06	919312	0.135135	9.21948e+06	2.74223e+06	1.50001e+06	0.977594	0.0492613	0	ND	ND
396	170.033	0.395253						S153	1	no matches	0	no matches	0	no matches	0	no matches	0	no matches	0	no matches	0				0.027027	1.8077e+07	1.18662e+07	2.40455e+06	0.135135	1.92576e+07	1.26268e+07	2.74173e+06	1.0641	0.0353425	0	ND	ND
657	170.042	0.417395						S254	1	no matches	0	no matches	0	no matches	0	no matches	0	no matches	0	no matches	0				0.027027	7.36016e+06	5.37001e+06	914753	0.135135	8.64011e+06	5.01349e+06	1.15329e+06	0.933609	0.0244226	0	ND	ND
1106	170.056	6.86397						S429	1	no matches	0	no matches	0	no matches	0	no matches	0	no matches	0	no matches	0				0.027027	2.45911e+06	1.6963e+06	328081	0	2.48637e+06	1.59649e+06	391232	0.94116	0.0959554	0	2.14779e+06	1.8885e+06
593	170.096	6.94821						S231	1	no matches	0	no matches	0	no matches	0	no matches	0	no matches	0	no matches	0				0	5.82957e+06	4.34994e+06	544291	0	5.80565e+06	4.33064e+06	516941	0.995563	0.108773	0	6.97799e+06	5.2334e+06
3244	171.138	9.04917						S900	1	no matches	0	no matches	0	no matches	0	no matches	0	no matches	0	no matches	0				0.027027	7.34602e+06	3.36619e+06	1.63321e+06	0.135135	5.48452e+06	2.89948e+06	1.08312e+06	0.861355	0.117079	0	ND	ND
575	171.138	6.78093						S223	1	no matches	0	no matches	0	no matches	0	no matches	0	no matches	0	no matches	0				0	2.12608e+07	1.11718e+07	3.76947e+06	0.0810811	1.62191e+07	1.03448e+07	3.64085e+06	0.925978	0.0186046	0	2.87464e+06	2.5186e+06
1312	172.06	0.92722						S516	1	no matches	0	no matches	0	no matches	0	no matches	0	no matches	0	no matches	0				0.027027	6.09041e+06	3.49191e+06	1.29513e+06	0.135135	6.76169e+06	3.98692e+06	1.30444e+06	1.14176	0.0251872	0	ND	ND
2317	172.133	0.470872						S789	1	no matches	0	no matches	0	no matches	0	no matches	0	no matches	0	no matches	0				0.810811	3.2493e+06	1.3265e+06	886175	0.783784	1.66183e+07	4.47612e+06	6.26456e+06	3.37437		2	ND	ND
3716	174.034	0.618178						S988	1	no matches	0	no matches	0	no matches	0	no matches	0	no matches	0	no matches	0				0.243243	1.83665e+06	877978	347315	0.243243	1.86498e+06	891400	369360	1.01529		3	ND	ND
1297	174.56	6.28839						S511	1	no matches	0	no matches	0	no matches	0	no matches	0	no matches	0	no matches	0				0	1.47374e+06	1.046e+06	220813	0	1.39507e+06	1.04846e+06	198901	1.00236	0.212788	0	1.48839e+06	1.25317e+06
285	174.938	0.360304						S111	1	no matches	0	no matches	0	no matches	0	no matches	0	no matches	0	no matches	0				0.027027	1.84947e+07	1.30603e+07	2.06742e+06	0.135135	1.68951e+07	1.28044e+07	2.06276e+06	0.980407	0.0343173	0	ND	ND
930	174.953	0.502417						S368	1	no matches	0	no matches	0	no matches	0	no matches	0	no matches	0	no matches	0				0.027027	5.5374e+06	4.28423e+06	407389	0	5.57326e+06	4.21429e+06	445130	0.983675	0.0592424	0	3.36654e+06	2.97019e+06
2610	174.991	0.795028						S840	1	no matches	0	no matches	0	no matches	0	no matches	0	no matches	0	no matches	0				0.297297	390185	277860	66102.9	0.432432	432680	272904	92566.8	0.982162	0.0137477	1	93834.8	93834.8
3350	175.002	0.584402						S926	1	no matches	0	no matches	0	no matches	0	no matches	0	no matches	0	no matches	0				0.0810811	9.94532e+06	4.57507e+06	2.50765e+06	0.135135	1.23783e+07	3.74539e+06	2.27393e+06	0.818652	0.0626846	0	ND	ND
3791	176.071	4.28323						S1007	1	no matches	0	no matches	0	no matches	0	no matches	0	no matches	0	no matches	0				0.135135	2.53615e+06	1.14589e+06	558751	0.243243	2.596e+06	1.21053e+06	632312	1.0564	0.0307353	0	ND	ND
3000	176.107	4.9713						S879	1	no matches	0	no matches	0	no matches	0	no matches	0	no matches	0	no matches	0				0.621622	228257	199099	14897.2	0.72973	255162	205460	29565.4	1.03195		4	ND	ND
1823	176.107	5.12466						S690	1	no matches	0	no matches	0	no matches	0	no matches	0	no matches	0	no matches	0				0	1.87945e+06	1.54109e+06	124152	0	1.89232e+06	1.56545e+06	130154	1.01581	0.0413824	0	1.69671e+06	1.60861e+06
1263	176.128	3.44696						S499	1	no matches	0	no matches	0	no matches	0	no matches	0	no matches	0	no matches	0				0	4.12875e+06	3.35482e+06	377633	0	4.41921e+06	3.3023e+06	364237	0.984345	0.119891	0	4.04158e+06	3.49604e+06
1492	176.128	0.450515						S588	1	no matches	0	no matches	0	no matches	0	no matches	0	no matches	0	no matches	0				0.027027	3.51016e+06	1.70363e+06	727775	0.135135	5.0636e+06	1.97251e+06	1.02951e+06	1.15783	0.0371117	0	ND	ND
1926	177.061	0.344684						S709	1	no matches	0	no matches	0	no matches	0	no matches	0	no matches	0	no matches	0				0.216216	3.04567e+06	1.16896e+06	585667	0.351351	2.34258e+06	1.02111e+06	525253	0.873518	0.0409167	0	ND	ND
1745	177.102	0.719729						S667	1	no matches	0	no matches	0	no matches	0	no matches	0	no matches	0	no matches	0				0.837838	2.96747e+06	2.19501e+06	635552	0.72973	8.91012e+06	2.70336e+06	2.3637e+06	1.23159	0.0206265	1	ND	ND
1547	178.059	0.355694						S608	1	no matches	0	no matches	0	no matches	0	no matches	0	no matches	0	no matches	0				0.0540541	5.44537e+06	2.12278e+06	1.11026e+06	0.162162	5.01796e+06	1.99988e+06	863929	0.942101	0.0178679	0	ND	ND
5018	179.081	3.76181						S1135	1	no matches	0	no matches	0	no matches	0	no matches	0	no matches	0	no matches	0				0.486486	1.01042e+06	659957	158512	0.459459	1.05802e+06	721758	144192	1.09364	0.0109968	1	ND	ND
5732	179.082	4.13389						S1164	1	no matches	0	no matches	0	no matches	0	no matches	0	no matches	0	no matches	0				0.72973	226118	156325	38592.5	0.594595	239240	158887	37802.4	1.01639		3	ND	ND
1415	179.118	0.676522						S554	1	no matches	0	no matches	0	no matches	0	no matches	0	no matches	0	no matches	0				0.351351	5.67675e+06	1.22654e+06	1.03582e+06	0.513514	1.94224e+06	1.12155e+06	370585	0.914403	0.0551505	1	ND	ND
7324	179.118	0.678713						S1213	1	no matches	0	no matches	0	no matches	0	no matches	0	no matches	0	no matches	0				0.702703	1.71283e+06	1.0764e+06	296668	0.486486	2.03343e+06	1.03484e+06	307114	0.961382		3	ND	ND
4963	179.121	0.401285						S1129	1	no matches	0	no matches	0	no matches	0	no matches	0	no matches	0	no matches	0				0.648649	4.28641e+06	786896	1.05364e+06	0.648649	4.95786e+06	2.03154e+06	2.09436e+06	2.58172	0.178659	1	4.72391e+06	4.42458e+06
4313	179.128	3.17785						S1076	1	no matches	0	no matches	0	no matches	0	no matches	0	no matches	0	no matches	0				0.837838	1.73461e+07	3.21664e+06	6.9224e+06	0.675676	1.1227e+06	372329	260575	0.115751	0.0688533	0	ND	ND
2201	179.141	0.347454						S763	1	no matches	0	no matches	0	no matches	0	no matches	0	no matches	0	no matches	0				0	9.5519e+06	1.46165e+06	1.37653e+06	0.0540541	9.53348e+06	2.33305e+06	2.8352e+06	1.59618	0.0516745	0	8.18224e+06	7.53998e+06
1946	180.065	4.93786						S714	1	no matches	0	no matches	0	no matches	0	no matches	0	no matches	0	no matches	0				0.027027	3.12167e+06	1.86152e+06	566047	0.135135	2.92651e+06	2.10565e+06	506600	1.13114	0.0762616	0	ND	ND
2954	180.065	3.58517						S874	1	no matches	0	no matches	0	no matches	0	no matches	0	no matches	0	no matches	0				0.027027	936672	524343	150382	0.135135	850765	560409	130711	1.06878	0.028224	0	ND	ND
3715	180.1	3.08403						S987	1	no matches	0	no matches	0	no matches	0	no matches	0	no matches	0	no matches	0				0.027027	1.40942e+06	1.195e+06	110483	0.135135	1.37492e+06	1.16815e+06	94383	0.977529	0.0234736	0	ND	ND
6701	180.138	5.05741						S1202	1	no matches	0	no matches	0	no matches	0	no matches	0	no matches	0	no matches	0				0.810811	425290	389107	30090.9	0.837838	386600	335574	27846.2	0.862421		2	ND	ND
2172	180.159	2.71211						S757	1	no matches	0	no matches	0	no matches	0	no matches	0	no matches	0	no matches	0				0	2.71606e+06	1.1013e+06	582886	0	2.68797e+06	997234	642295	0.905504	0.184405	0	1.24367e+06	919544
1536	180.159	4.52641						S605	1	no matches	0	no matches	0	no matches	0	no matches	0	no matches	0	no matches	0				0	6.31224e+06	4.35475e+06	655123	0	7.767e+06	4.53632e+06	1.0504e+06	1.0417	0.0303801	0	3.92734e+06	3.77014e+06
4154	181.049	5.97922						S1065	1	no matches	0	no matches	0	no matches	0	no matches	0	no matches	0	no matches	0				0.486486	1.3641e+06	430182	323672	0.594595	2.99891e+06	453565	718446	1.05436	0.218074	0	ND	ND
2684	181.072	2.55897						S845	1	no matches	0	no matches	0	no matches	0	no matches	0	no matches	0	no matches	0				0.162162	9.6722e+06	1.48735e+06	1.73427e+06	0.324324	6.27568e+06	1.47838e+06	1.61989e+06	0.993969	0.0444657	0	ND	ND
1435	181.086	6.12897						S562	1	no matches	0	no matches	0	no matches	0	no matches	0	no matches	0	no matches	0				0.135135	9.48701e+06	2.77396e+06	2.19128e+06	0.189189	2.94298e+07	3.79292e+06	5.14019e+06	1.36733	0.0434139	0	ND	ND
489	182.104	0.5552						S190	1	no matches	0	no matches	0	no matches	0	no matches	0	no matches	0	no matches	0				0.027027	1.22822e+07	7.66849e+06	2.49551e+06	0.108108	1.27705e+07	6.85342e+06	2.49222e+06	0.893712	0.0421633	0	ND	ND
3656	184.06	2.82942						S975	1	no matches	0	no matches	0	no matches	0	no matches	0	no matches	0	no matches	0				0.0810811	1.73773e+06	996157	345495	0.162162	1.62278e+06	1.04428e+06	307564	1.04831	0.033391	0	ND	ND
809	184.073	0.40806						S317	1	no matches	0	no matches	0	no matches	0	no matches	0	no matches	0	no matches	0				0.027027	5.43372e+06	3.75398e+06	767881	0.027027	4.66427e+06	3.26022e+06	1.12248e+06	0.868471	0.0383943	0	ND	ND
731	184.115	5.15932						S283	1	no matches	0	no matches	0	no matches	0	no matches	0	no matches	0	no matches	0				0	8.30724e+06	7.20108e+06	458948	0.027027	8.11616e+06	7.14427e+06	446065	0.992112	0.042223	0	8.20015e+06	7.57493e+06
4844	184.133	3.86017						S1120	1	no matches	0	no matches	0	no matches	0	no matches	0	no matches	0	no matches	0				0.567568	2.08933e+06	1.95401e+06	105301	0.540541	2.17792e+06	1.98545e+06	110528	1.01609		2	2.16372e+06	2.16372e+06
2080	184.133	4.9218						S743	1	no matches	0	no matches	0	no matches	0	no matches	0	no matches	0	no matches	0				0.432432	1.44568e+06	1.28781e+06	90464.9	0.27027	1.4454e+06	1.30809e+06	70915.6	1.01575	0.0524234	1	1.46887e+06	1.35782e+06
222	184.17	5.64187						S90	1	no matches	0	no matches	0	no matches	0	no matches	0	no matches	0	no matches	0				0	2.31968e+07	2.22889e+07	469016	0	2.32815e+07	2.21183e+07	531938	0.992346	0.017828	0	2.35952e+07	2.32333e+07
574	185.032	0.401073						S222	1	no matches	0	no matches	0	no matches	0	no matches	0	no matches	0	no matches	0				0.027027	9.75299e+06	5.20261e+06	1.37622e+06	0.135135	9.60668e+06	5.63276e+06	1.34124e+06	1.08268	0.0455071	0	ND	ND
322	185.115	4.53189						S122	1	no matches	0	no matches	0	no matches	0	no matches	0	no matches	0	no matches	0				0.027027	4.48255e+07	3.31784e+07	3.84757e+06	0.0810811	5.38347e+07	3.4901e+07	7.0619e+06	1.05192	0.0588584	0	3.35454e+07	3.09008e+07
1359	185.128	2.48283						S534	1	no matches	0	no matches	0	no matches	0	no matches	0	no matches	0	no matches	0				0.027027	7.07328e+06	3.05842e+06	1.40414e+06	0.135135	1.28614e+07	3.15864e+06	2.13019e+06	1.03277	0.0213121	0	ND	ND
3947	186.076	0.780173						S1029	1	no matches	0	no matches	0	no matches	0	no matches	0	no matches	0	no matches	0				0.297297	1.51266e+06	1.03579e+06	263359	0.27027	1.48944e+06	1.07524e+06	242027	1.03808	0.0253438	0	ND	ND
4233	186.076	1.14783						S1072	1	no matches	0	no matches	0	no matches	0	no matches	0	no matches	0	no matches	0				0.324324	1.04748e+06	717381	175314	0.324324	1.25787e+06	763402	191241	1.06415	0.0311053	0	ND	ND
1662	186.185	5.19308						S643	1	no matches	0	no matches	0	no matches	0	no matches	0	no matches	0	no matches	0				0	1.45156e+06	1.33533e+06	57805.5	0	1.47386e+06	1.34349e+06	52656.7	1.00611	0.0294018	0	1.39491e+06	1.31624e+06
1401	186.222	6.56602						S550	1	no matches	0	no matches	0	no matches	0	no matches	0	no matches	0	no matches	0				0	2.02391e+06	1.61848e+06	114024	0	1.7974e+06	1.63763e+06	86886.7	1.01183	0.0657078	0	1.86991e+06	1.7685e+06
1324	186.981	0.29614						S521	1	no matches	0	no matches	0	no matches	0	no matches	0	no matches	0	no matches	0				0.27027	1.75666e+06	1.29408e+06	248268	0.243243	2.80334e+06	1.3498e+06	381935	1.04306	0.0933231	1	3.13343e+06	3.13343e+06
2102	187	0.47257						S744	1	no matches	0	no matches	0	no matches	0	no matches	0	no matches	0	no matches	0				0.027027	6.29931e+06	3.10938e+06	974444	0.135135	5.16087e+06	3.02091e+06	813509	0.971548	0.0205475	0	ND	ND
1440	187.098	0.717756						S565	1	no matches	0	no matches	0	no matches	0	no matches	0	no matches	0	no matches	0				0	3.91406e+06	3.69894e+06	114040	0	4.00061e+06	3.71135e+06	195609	1.00336	0.0179932	0	3.96366e+06	3.75132e+06
1641	187.108	0.576255						S635	1	no matches	0	no matches	0	no matches	0	no matches	0	no matches	0	no matches	0				0.027027	1.12844e+07	4.94944e+06	2.63649e+06	0.162162	1.18016e+07	4.89607e+06	2.83315e+06	0.989217	0.0369344	0	ND	ND
2464	188.071	2.74309						S815	1	no matches	0	no matches	0	no matches	0	no matches	0	no matches	0	no matches	0				0.351351	7.13525e+06	1.61325e+06	1.55973e+06	0.540541	7.28661e+06	1.99378e+06	1.69283e+06	1.23588	0.0527798	0	ND	ND
6666	188.071	4.2923						S1200	1	no matches	0	no matches	0	no matches	0	no matches	0	no matches	0	no matches	0				0.702703	814827	447040	242985	0.567568	833944	512355	220489	1.1461		3	ND	ND
1772	188.115	1.05023						S674	1	no matches	0	no matches	0	no matches	0	no matches	0	no matches	0	no matches	0				0.027027	3.17439e+06	2.15955e+06	495137	0.135135	3.60466e+06	2.33082e+06	547208	1.07931	0.0108822	0	ND	ND
1864	188.128	0.456874						S697	1	no matches	0	no matches	0	no matches	0	no matches	0	no matches	0	no matches	0				0.216216	5.10759e+06	913746	1.04842e+06	0.216216	3.59324e+07	2.15945e+06	6.78233e+06	2.36329	0.0564636	0	ND	ND
1012	188.164	4.38527						S401	1	no matches	0	no matches	0	no matches	0	no matches	0	no matches	0	no matches	0				0	3.56293e+06	3.2863e+06	131432	0	3.55897e+06	3.31942e+06	113841	1.01008	0.0268209	0	3.40821e+06	3.20549e+06
1811	189.001	0.284654						S685	1	no matches	0	no matches	0	no matches	0	no matches	0	no matches	0	no matches	0				0	3.6093e+06	1.56234e+06	439768	0	4.48091e+06	1.83087e+06	786894	1.17188	0.105111	0	4.11937e+06	3.13635e+06
1156	189.149	5.89004						S455	1	no matches	0	no matches	0	no matches	0	no matches	0	no matches	0	no matches	0				0	2.76291e+06	2.49266e+06	121981	0	2.70091e+06	2.47355e+06	138976	0.99233	0.035763	0	2.65616e+06	2.63604e+06
2968	190.05	2.88005						S876	1	no matches	0	no matches	0	no matches	0	no matches	0	no matches	0	no matches	0				0.189189	1.26672e+06	372840	191064	0.432432	732414	369772	152002	0.991772	0.0725374	1	ND	ND
5315	190.071	0.745891						S1140	1	no matches	0	no matches	0	no matches	0	no matches	0	no matches	0	no matches	0				0.621622	183817	95970.2	39055.2	0.621622	166913	85120.3	32890.9	0.886945	0.211808	1	ND	ND
3688	190.071	0.925418						S984	1	no matches	0	no matches	0	no matches	0	no matches	0	no matches	0	no matches	0				0.135135	1.73132e+06	1.02381e+06	340718	0.162162	1.93542e+06	1.1094e+06	353380	1.0836	0.0324847	0	ND	ND
198	190.912	0.362234						S77	1	no matches	0	no matches	0	no matches	0	no matches	0	no matches	0	no matches	0				0.027027	2.85383e+07	1.97735e+07	3.9035e+06	0.135135	2.81797e+07	1.98904e+07	3.97179e+06	1.00591	0.0220298	0	ND	ND
1806	190.964	0.630403						S682	1	no matches	0	no matches	0	no matches	0	no matches	0	no matches	0	no matches	0				0.0540541	2.47698e+06	1.52634e+06	312805	0.135135	2.17248e+06	1.52651e+06	294997	1.00011	0.125221	0	ND	ND
605	191.04	0.397773						S236	1	no matches	0	no matches	0	no matches	0	no matches	0	no matches	0	no matches	0				0.027027	9.25883e+06	5.05607e+06	1.31416e+06	0.135135	1.10906e+07	5.32058e+06	1.90743e+06	1.05231	0.0279712	0	ND	ND
7379	191.048	0.503896						S1214	1	no matches	0	no matches	0	no matches	0	no matches	0	no matches	0	no matches	0				0.756757	3.09368e+06	1.40721e+06	809806	0.756757	1.80868e+06	950404	461717	0.675381		4	ND	ND
1687	191.107	6.13441						S648	1	no matches	0	no matches	0	no matches	0	no matches	0	no matches	0	no matches	0				0	2.065e+06	1.75829e+06	132118	0	1.93631e+06	1.75447e+06	95835.8	0.997828	0.0312078	0	1.98592e+06	1.89698e+06
1355	191.128	4.75153						S531	1	no matches	0	no matches	0	no matches	0	no matches	0	no matches	0	no matches	0				0	3.47802e+06	3.20749e+06	126733	0	3.4119e+06	3.21711e+06	108741	1.003	0.0215561	0	3.38556e+06	3.31642e+06
25	191.164	5.91661						S13	1	no matches	0	no matches	0	no matches	0	no matches	0	no matches	0	no matches	0				0	1.75068e+08	1.61641e+08	5.43851e+06	0	1.7444e+08	1.6141e+08	6.1171e+06	0.998574	0.0353321	0	1.65336e+08	1.62214e+08
5352	192.065	3.45874						S1141	1	no matches	0	no matches	0	no matches	0	no matches	0	no matches	0	no matches	0				0.135135	384454	132280	60481.6	0.216216	371108	137919	70304.4	1.04263	0.149194	1	ND	ND
3559	192.065	3.62618						S959	1	no matches	0	no matches	0	no matches	0	no matches	0	no matches	0	no matches	0				0.027027	1.89059e+06	1.07992e+06	287953	0.135135	1.6956e+06	1.157e+06	274496	1.07137	0.0332221	0	ND	ND
649	192.138	6.04206						S249	1	no matches	0	no matches	0	no matches	0	no matches	0	no matches	0	no matches	0				0	4.95634e+06	4.54143e+06	159988	0	4.8892e+06	4.56301e+06	170860	1.00475	0.0259529	0	4.77869e+06	4.65803e+06
1759	192.683	5.29222						S671	1	no matches	0	no matches	0	no matches	0	no matches	0	no matches	0	no matches	0				0	2.65838e+06	2.13307e+06	341793	0	2.61332e+06	2.1046e+06	383169	0.986657	0.255641	0	2.45808e+06	1.89957e+06
846	192.91	0.362648						S331	1	no matches	0	no matches	0	no matches	0	no matches	0	no matches	0	no matches	0				0.135135	4.08822e+06	2.90781e+06	536622	0.162162	4.23718e+06	2.79576e+06	589676	0.961468	0.0327317	0	ND	ND
1196	193.122	6.97673						S473	1	no matches	0	no matches	0	no matches	0	no matches	0	no matches	0	no matches	0				0.027027	3.79787e+06	3.46587e+06	180179	0.0810811	3.6821e+06	3.43937e+06	130757	0.992353	0.0249424	1	3.5252e+06	3.37079e+06
6905	193.143	3.36946						S1205	1	no matches	0	no matches	0	no matches	0	no matches	0	no matches	0	no matches	0				0.72973	6.59957e+06	4.92105e+06	899662	0.783784	6.14991e+06	4.88594e+06	982388	0.992866		4	6.02483e+06	6.02483e+06
4601	193.151	0.391159						S1085	1	no matches	0	no matches	0	no matches	0	no matches	0	no matches	0	no matches	0				0.567568	2.79821e+06	1.74824e+06	589774	0.594595	3.65531e+06	1.73231e+06	775497	0.990887	0.0548419	1	5.89892e+06	5.89892e+06
3725	193.158	3.28336						S992	1	no matches	0	no matches	0	no matches	0	no matches	0	no matches	0	no matches	0				0.378378	2.17586e+06	1.75141e+06	224148	0.432432	2.14304e+06	1.74442e+06	245858	0.996005		2	1.99497e+06	1.81993e+06
4277	194.081	4.11226						S1075	1	no matches	0	no matches	0	no matches	0	no matches	0	no matches	0	no matches	0				0.162162	1.52323e+06	280811	245943	0.351351	890631	281198	175581	1.00138	0.0680257	0	ND	ND
455	194.115	8.82947						S172	1	no matches	0	no matches	0	no matches	0	no matches	0	no matches	0	no matches	0				0.0540541	1.42157e+07	1.03841e+07	922909	0.027027	1.4945e+07	1.08951e+07	1.33772e+06	1.04921	0.0474623	0	1.51473e+07	1.38821e+07
524	194.116	3.80161						S201	1	no matches	0	no matches	0	no matches	0	no matches	0	no matches	0	no matches	0				0	1.8071e+07	1.55506e+07	1.98935e+06	0	1.74402e+07	1.52169e+07	1.07474e+06	0.978544	0.0626292	0	1.34541e+07	1.2148e+07
3296	194.116	4.11789						S917	1	no matches	0	no matches	0	no matches	0	no matches	0	no matches	0	no matches	0				0.567568	1.04496e+07	7.22121e+06	2.28482e+06	0.783784	8.89088e+06	5.80317e+06	1.829e+06	0.803629		4	ND	ND
763	194.116	3.652						S295	1	no matches	0	no matches	0	no matches	0	no matches	0	no matches	0	no matches	0				0.756757	3.93994e+06	3.17077e+06	665442	0.675676	4.65045e+06	3.40618e+06	936980	1.07424		3	6.92241e+06	6.27043e+06
3318	194.117	3.92672						S922	1	no matches	0	no matches	0	no matches	0	no matches	0	no matches	0	no matches	0				0.459459	7.28816e+06	4.23429e+06	1.59515e+06	0.459459	6.75448e+06	4.32621e+06	1.1361e+06	1.02171	0.489344	1	ND	ND
550	194.118	0.481715						S213	1	no matches	0	no matches	0	no matches	0	no matches	0	no matches	0	no matches	0				0.810811	7.66805e+06	6.13368e+06	862327	0.891892	8.81199e+06	7.31866e+06	1.17598e+06	1.19319		4	8.87945e+06	7.69675e+06
2292	194.175	3.34382						S782	1	no matches	0	no matches	0	no matches	0	no matches	0	no matches	0	no matches	0				0.0540541	3.02275e+06	1.91875e+06	455214	0.162162	2.92182e+06	1.90085e+06	427232	0.990673	0.0487102	0	2.7187e+06	2.3798e+06
2167	194.966	0.299797						S756	1	no matches	0	no matches	0	no matches	0	no matches	0	no matches	0	no matches	0				0	1.31938e+07	5.82628e+06	3.56909e+06	0	1.65125e+07	6.94883e+06	3.94669e+06	1.19267	0.312907	0	1.13564e+07	7.87442e+06
580	195.088	3.02184						S225	1	no matches	0	no matches	0	no matches	0	no matches	0	no matches	0	no matches	0				0.0540541	1.00117e+08	1.00147e+07	1.657e+07	0.189189	2.94638e+07	7.44105e+06	7.36889e+06	0.743012	0.100176	0	ND	ND
250	195.102	6.9733						S98	1	no matches	0	no matches	0	no matches	0	no matches	0	no matches	0	no matches	0				0	2.3602e+07	2.13498e+07	1.02194e+06	0	2.38564e+07	2.13943e+07	956313	1.00208	0.0096401	0	2.28986e+07	2.17791e+07
770	195.102	6.19392						S298	1	no matches	0	no matches	0	no matches	0	no matches	0	no matches	0	no matches	0				0	4.90401e+06	4.06202e+06	219848	0	6.07107e+06	4.0654e+06	427495	1.00083	0.0330452	0	4.17791e+06	3.94164e+06
349	195.114	6.06821						S132	1	no matches	0	no matches	0	no matches	0	no matches	0	no matches	0	no matches	0				0	1.6109e+07	1.34877e+07	900889	0	1.54695e+07	1.38102e+07	879345	1.02391	0.0200508	0	1.57508e+07	1.38977e+07
406	195.123	2.38057						S156	1	no matches	0	no matches	0	no matches	0	no matches	0	no matches	0	no matches	0				0.0810811	4.94562e+07	1.42171e+07	9.25001e+06	0.189189	8.86879e+07	1.51335e+07	1.55138e+07	1.06446	0.108938	0	9.9853e+06	9.45288e+06
1485	195.174	7.6261						S583	1	no matches	0	no matches	0	no matches	0	no matches	0	no matches	0	no matches	0				0	2.46155e+06	2.12803e+06	136968	0	2.38398e+06	2.17206e+06	145062	1.02069	0.0280129	0	2.14569e+06	2.13117e+06
1657	195.959	0.52974						S642	1	no matches	0	no matches	0	no matches	0	no matches	0	no matches	0	no matches	0				0.594595	2.08937e+06	937408	331441	0.486486	2.29068e+06	1.06357e+06	462941	1.13459		2	2.31587e+06	1.73177e+06
1286	196.151	7.72772						S507	1	no matches	0	no matches	0	no matches	0	no matches	0	no matches	0	no matches	0				0.027027	2.05335e+06	1.56181e+06	210917	0	2.02946e+06	1.62046e+06	154065	1.03755	0.0515085	0	1.84878e+06	1.69873e+06
415	196.154	1.17119						S158	1	no matches	0	no matches	0	no matches	0	no matches	0	no matches	0	no matches	0				0	1.62874e+07	9.1821e+06	2.73434e+06	0.027027	1.37244e+07	8.04762e+06	2.51585e+06	0.876446	0.0415249	0	5.48273e+06	5.1215e+06
3373	196.154	2.28429						S928	1	no matches	0	no matches	0	no matches	0	no matches	0	no matches	0	no matches	0				0.351351	4.75378e+06	3.6421e+06	523968	0.540541	4.2275e+06	3.68054e+06	361970	1.01055	0.125757	1	3.82451e+06	3.82451e+06
695	196.961	0.330844						S273	1	no matches	0	no matches	0	no matches	0	no matches	0	no matches	0	no matches	0				0	2.58105e+07	1.26765e+07	5.03801e+06	0	2.71969e+07	1.24501e+07	5.95296e+06	0.982147	0.179291	0	2.70152e+06	2.01607e+06
1652	198.001	0.2824						S639	1	no matches	0	no matches	0	no matches	0	no matches	0	no matches	0	no matches	0				0	4.47e+06	1.92219e+06	540664	0.0540541	4.20092e+06	2.12161e+06	608077	1.10375	0.12457	0	3.47042e+06	3.45337e+06
579	198.097	0.453713						S224	1	no matches	0	no matches	0	no matches	0	no matches	0	no matches	0	no matches	0				0	6.90284e+06	4.95622e+06	1.28295e+06	0.027027	7.6699e+06	4.48702e+06	1.68921e+06	0.90533	0.040006	0	ND	ND
777	198.149	4.01762						S303	1	no matches	0	no matches	0	no matches	0	no matches	0	no matches	0	no matches	0				0	6.21249e+06	5.58827e+06	228638	0	6.19075e+06	5.54665e+06	395358	0.992551	0.00683924	0	6.16289e+06	5.89509e+06
101	198.149	4.86838						S41	1	no matches	0	no matches	0	no matches	0	no matches	0	no matches	0	no matches	0				0	4.48699e+07	4.23027e+07	964474	0	4.44997e+07	4.24965e+07	1.00315e+06	1.00458	0.0105598	0	4.23624e+07	4.1806e+07
1423	198.185	7.36483						S558	1	no matches	0	no matches	0	no matches	0	no matches	0	no matches	0	no matches	0				0	3.65356e+06	1.41487e+06	454229	0	4.60025e+06	1.42759e+06	589426	1.00899	0.0901549	0	1.58244e+06	1.39412e+06
1728	198.185	6.29424						S662	1	no matches	0	no matches	0	no matches	0	no matches	0	no matches	0	no matches	0				0	1.25802e+06	1.1491e+06	59909.9	0	1.27617e+06	1.14582e+06	56762.9	0.997149	0.0331231	0	1.26536e+06	1.20153e+06
1116	199.029	0.294984						S435	1	no matches	0	no matches	0	no matches	0	no matches	0	no matches	0	no matches	0				0	1.37262e+07	6.82536e+06	3.07538e+06	0	1.48432e+07	7.74547e+06	3.17863e+06	1.13481	0.226776	0	1.21381e+07	8.90176e+06
8214	199.13	5.07621						S1222	1	no matches	0	no matches	0	no matches	0	no matches	0	no matches	0	no matches	0				0.189189	1.47387e+07	1.11416e+07	2.49272e+06	0.405405	1.47141e+07	1.16647e+07	2.4595e+06	1.04695		2	1.24738e+07	1.24738e+07
853	199.131	5.07362						S334	1	no matches	0	no matches	0	no matches	0	no matches	0	no matches	0	no matches	0				0.810811	1.38877e+07	8.3448e+06	3.04943e+06	0.567568	1.3983e+07	9.58231e+06	2.75604e+06	1.1483	0.247752	1	8.07317e+06	6.75777e+06
6434	199.169	7.9292						S1188	1	no matches	0	no matches	0	no matches	0	no matches	0	no matches	0	no matches	0				0.675676	4.75888e+06	4.24512e+06	307789	0.648649	5.06604e+06	4.44127e+06	311514	1.0462		3	ND	ND
504	200.068	0.381099						S194	1	no matches	0	no matches	0	no matches	0	no matches	0	no matches	0	no matches	0				0.108108	9.56611e+06	4.04571e+06	1.81684e+06	0.189189	1.01755e+07	4.36977e+06	1.90809e+06	1.0801	0.030627	0	ND	ND
2133	200.092	0.559975						S748	1	no matches	0	no matches	0	no matches	0	no matches	0	no matches	0	no matches	0				0.027027	4.66915e+06	2.30415e+06	860378	0.135135	3.88711e+06	2.1e+06	744706	0.911401	0.0281153	0	ND	ND
3236	200.914	0.343717						S896	1	no matches	0	no matches	0	no matches	0	no matches	0	no matches	0	no matches	0				0.027027	4.18159e+06	2.77412e+06	787722	0.135135	4.56602e+06	3.00629e+06	669817	1.08369	0.124864	0	ND	ND
4828	201.087	0.944791						S1117	1	no matches	0	no matches	0	no matches	0	no matches	0	no matches	0	no matches	0				0.486486	1.86753e+06	685049	559808	0.621622	1.15417e+06	465100	386697	0.67893		4	ND	ND
4029	201.112	4.04476						S1037	1	no matches	0	no matches	0	no matches	0	no matches	0	no matches	0	no matches	0				0.513514	1.58832e+06	1.36742e+06	82785.1	0.459459	1.42241e+06	1.30939e+06	58528.9	0.957567		2	1.34243e+06	1.34243e+06
678	201.196	3.31253						S265	1	no matches	0	no matches	0	no matches	0	no matches	0	no matches	0	no matches	0				0	9.91882e+06	9.22204e+06	452384	0	1.01112e+07	9.2729e+06	390402	1.00552	0.00985516	0	9.17298e+06	9.03006e+06
3666	202.144	3.85375						S978	1	no matches	0	no matches	0	no matches	0	no matches	0	no matches	0	no matches	0				0.135135	2.13353e+06	1.96706e+06	90873.7	0.135135	2.17833e+06	1.93898e+06	120051	0.985727	0.0746437	0	2.06559e+06	1.95176e+06
1416	202.216	5.64865						S555	1	no matches	0	no matches	0	no matches	0	no matches	0	no matches	0	no matches	0				0	1.54806e+06	1.4354e+06	59072.6	0	1.49366e+06	1.42259e+06	50085.9	0.991074	0.0473553	0	1.45535e+06	1.39877e+06
2847	202.216	4.49243						S859	1	no matches	0	no matches	0	no matches	0	no matches	0	no matches	0	no matches	0				0.189189	2.50074e+06	167920	442483	0.135135	5.2912e+06	434676	1.17803e+06	2.58858	0.0763354	0	105880	92179.9
2436	202.216	5.87819						S813	1	no matches	0	no matches	0	no matches	0	no matches	0	no matches	0	no matches	0				0	675304	514958	55476.7	0	645608	523109	45398.5	1.01583	0.0458296	0	564628	554539
36	203.052	0.404864						S18	1	no matches	0	no matches	0	no matches	0	no matches	0	no matches	0	no matches	0				0	1.63594e+08	9.72741e+07	2.7226e+07	0	1.59658e+08	8.27324e+07	4.0112e+07	0.850509	0.019319	0	2.35823e+06	2.15165e+06
1983	203.091	5.42017						S721	1	no matches	0	no matches	0	no matches	0	no matches	0	no matches	0	no matches	0				0	1.15002e+06	1.00241e+06	52489.5	0	1.534e+06	994385	104645	0.991996	0.0241229	0	989691	953226
2975	203.128	5.83005						S878	1	no matches	0	no matches	0	no matches	0	no matches	0	no matches	0	no matches	0				0.432432	1.89349e+06	315544	416603	0.594595	612730	237970	164606	0.754156	0.148088	0	ND	ND
157	203.139	0.46707						S64	1	no matches	0	no matches	0	no matches	0	no matches	0	no matches	0	no matches	0				0	9.19621e+07	4.75034e+07	1.88529e+07	0	8.01921e+07	4.49915e+07	2.11056e+07	0.947122	0.0135305	0	561271	561271
2193	203.175	3.08327						S762	1	no matches	0	no matches	0	no matches	0	no matches	0	no matches	0	no matches	0				0.027027	2.43111e+06	2.09449e+06	145120	0.135135	2.30075e+06	2.05102e+06	126618	0.979249	0.023061	0	ND	ND
2215	204.063	0.719859						S766	1	no matches	0	no matches	0	no matches	0	no matches	0	no matches	0	no matches	0				0.027027	3.83089e+06	2.01415e+06	666176	0.135135	5.60575e+06	2.11707e+06	1.00458e+06	1.0511	0.0472056	0	ND	ND
2538	204.105	4.27069						S828	1	no matches	0	no matches	0	no matches	0	no matches	0	no matches	0	no matches	0				0.0540541	2.62398e+06	1.39906e+06	447271	0.162162	3.13444e+06	1.44519e+06	660234	1.03297	0.138775	0	ND	ND
1158	204.979	0.913935						S457	1	no matches	0	no matches	0	no matches	0	no matches	0	no matches	0	no matches	0				0.027027	1.53478e+07	3.39197e+06	3.18898e+06	0.135135	4.11554e+07	5.20763e+06	7.7104e+06	1.53528	0.0407598	0	ND	ND
2846	204.979	0.740012						S858	1	no matches	0	no matches	0	no matches	0	no matches	0	no matches	0	no matches	0				0.108108	4.86164e+06	451571	813325	0.27027	3.31956e+06	622604	664713	1.37875	0.0810937	0	ND	ND
3349	205.029	0.619717						S925	1	no matches	0	no matches	0	no matches	0	no matches	0	no matches	0	no matches	0				0.027027	3.76098e+06	1.80564e+06	849794	0.135135	4.50912e+06	1.94666e+06	820276	1.0781	0.239956	0	ND	ND
2233	205.064	0.790291						S770	1	no matches	0	no matches	0	no matches	0	no matches	0	no matches	0	no matches	0				0.243243	1.18594e+07	2.3151e+06	2.63089e+06	0.351351	5.26448e+06	2.12454e+06	1.2684e+06	0.917688	0.0466332	0	ND	ND
2398	205.159	6.95757						S802	1	no matches	0	no matches	0	no matches	0	no matches	0	no matches	0	no matches	0				0.027027	4.87907e+06	2.81449e+06	887657	0.135135	5.73121e+06	2.74193e+06	843029	0.97422	0.0505802	0	ND	ND
3544	206.042	2.83087						S956	1	no matches	0	no matches	0	no matches	0	no matches	0	no matches	0	no matches	0				0.027027	2.44037e+06	1.2543e+06	532025	0.135135	2.45008e+06	1.37931e+06	497168	1.09966	0.051054	0	ND	ND
583	206.131	6.51544						S227	1	no matches	0	no matches	0	no matches	0	no matches	0	no matches	0	no matches	0				0	5.53846e+06	5.16991e+06	162281	0	5.41119e+06	5.22024e+06	148586	1.00974	0.0186287	0	5.37757e+06	5.16509e+06
544	206.139	2.35932						S209	1	no matches	0	no matches	0	no matches	0	no matches	0	no matches	0	no matches	0				0.027027	4.49125e+07	4.73621e+06	8.59813e+06	0	4.60538e+08	1.47955e+07	7.53307e+07	3.12392	0.024998	0	1.57802e+06	1.05044e+06
1267	206.166	8.27788						S502	1	no matches	0	no matches	0	no matches	0	no matches	0	no matches	0	no matches	0				0	2.95836e+06	2.32119e+06	323149	0	2.99759e+06	2.1927e+06	333891	0.944643	0.0818446	0	1.77051e+06	1.73724e+06
369	206.886	0.362846						S140	1	no matches	0	no matches	0	no matches	0	no matches	0	no matches	0	no matches	0				0.027027	2.10634e+07	9.05475e+06	3.89855e+06	0.135135	2.14564e+07	9.57821e+06	4.1594e+06	1.05781	0.0342258	0	ND	ND
3621	206.995	0.687115						S968	1	no matches	0	no matches	0	no matches	0	no matches	0	no matches	0	no matches	0				0.783784	6.09772e+06	1.44511e+06	1.88707e+06	0.810811	1.50152e+06	800367	322018	0.553844		4	ND	ND
494	207.014	0.39526						S191	1	no matches	0	no matches	0	no matches	0	no matches	0	no matches	0	no matches	0				0.027027	1.10049e+07	7.04799e+06	1.4766e+06	0.135135	1.37855e+07	7.57344e+06	1.6838e+06	1.07455	0.0318808	0	ND	ND
4650	207.016	8.66833						S1093	1	no matches	0	no matches	0	no matches	0	no matches	0	no matches	0	no matches	0				0.810811	2.68816e+06	2.2763e+06	273049	0.540541	3.30837e+06	2.33871e+06	653036	1.02742		2	2.8331e+06	2.8331e+06
1212	207.138	7.10459						S482	1	no matches	0	no matches	0	no matches	0	no matches	0	no matches	0	no matches	0				0	3.79903e+06	3.49417e+06	129828	0	3.99009e+06	3.49672e+06	159486	1.00073	0.0208735	0	3.58439e+06	3.50921e+06
1232	207.159	3.78208						S491	1	no matches	0	no matches	0	no matches	0	no matches	0	no matches	0	no matches	0				0.486486	4.97612e+06	4.57655e+06	222283	0.27027	5.17096e+06	4.58453e+06	245784	1.00174		3	4.68886e+06	4.6654e+06
597	207.159	4.36079						S233	1	no matches	0	no matches	0	no matches	0	no matches	0	no matches	0	no matches	0				0	1.45482e+07	1.17331e+07	709437	0	1.87318e+07	1.19669e+07	1.24617e+06	1.01993	0.0191861	0	1.13373e+07	1.12668e+07
6100	207.988	0.383359						S1181	1	no matches	0	no matches	0	no matches	0	no matches	0	no matches	0	no matches	0				0.783784	773382	495149	132718	0.648649	813944	485868	116631	0.981255		4	ND	ND
732	207.998	0.40981						S284	1	no matches	0	no matches	0	no matches	0	no matches	0	no matches	0	no matches	0				0.027027	6.48443e+06	3.98223e+06	943535	0.135135	7.28258e+06	3.78839e+06	1.10296e+06	0.951325	0.011942	0	ND	ND
4469	208.06	3.39826						S1080	1	no matches	0	no matches	0	no matches	0	no matches	0	no matches	0	no matches	0				0.108108	295491	148863	66197.4	0.189189	296907	162043	82527.9	1.08854	0.131399	0	ND	ND
1929	208.06	3.58313						S710	1	no matches	0	no matches	0	no matches	0	no matches	0	no matches	0	no matches	0				0.027027	3.83745e+06	2.23371e+06	667275	0.135135	3.67127e+06	2.44462e+06	573256	1.09442	0.021206	0	ND	ND
673	208.191	4.52162						S262	1	no matches	0	no matches	0	no matches	0	no matches	0	no matches	0	no matches	0				0.108108	1.86543e+07	1.44715e+07	1.59958e+06	0.027027	2.0355e+07	1.46072e+07	2.09612e+06	1.00937	0.0303131	1	1.32241e+07	1.27704e+07
529	208.191	5.91614						S205	1	no matches	0	no matches	0	no matches	0	no matches	0	no matches	0	no matches	0				0	8.19767e+06	7.10788e+06	465528	0	7.88765e+06	6.97147e+06	490144	0.980809	0.0682898	0	7.25476e+06	7.06176e+06
522	208.955	0.306527						S199	1	no matches	0	no matches	0	no matches	0	no matches	0	no matches	0	no matches	0				0	1.50722e+07	4.86647e+06	1.9285e+06	0	1.23068e+07	5.64166e+06	2.39075e+06	1.15929	0.119464	0	1.78497e+07	1.7293e+07
528	209.125	0.381592						S204	1	no matches	0	no matches	0	no matches	0	no matches	0	no matches	0	no matches	0				0.108108	4.85824e+06	3.28861e+06	863999	0.162162	6.46161e+06	3.4995e+06	1.03189e+06	1.06413	0.0437615	0	ND	ND
7854	209.138	2.98106						S1218	1	no matches	0	no matches	0	no matches	0	no matches	0	no matches	0	no matches	0				0.864865	947149	828235	149908	0.783784	1.09672e+06	966186	82730.4	1.16656		4	1.19753e+06	1.11915e+06
1981	210.06	1.46112						S719	1	no matches	0	no matches	0	no matches	0	no matches	0	no matches	0	no matches	0				0.432432	1.69389e+06	1.12991e+06	279706	0.594595	2.04805e+06	1.04057e+06	334053	0.920932	0.26383	1	ND	ND
4870	210.06	1.23904						S1122	1	no matches	0	no matches	0	no matches	0	no matches	0	no matches	0	no matches	0				0.702703	1.4534e+06	989284	251155	0.72973	1.62568e+06	1.02475e+06	288736	1.03585		2	961954	961954
3671	210.076	3.62485						S980	1	no matches	0	no matches	0	no matches	0	no matches	0	no matches	0	no matches	0				0.0810811	1.36232e+06	830588	213891	0.189189	1.23941e+06	872101	196043	1.04998	0.0442399	0	ND	ND
3680	210.083	0.719177						S981	1	no matches	0	no matches	0	no matches	0	no matches	0	no matches	0	no matches	0				0	1.28484e+06	1.03697e+06	85407.6	0	1.19778e+06	1.03924e+06	80728.7	1.00218	0.0251534	0	1.039e+06	960814
2594	210.11	3.64158						S838	1	no matches	0	no matches	0	no matches	0	no matches	0	no matches	0	no matches	0				0	2.07625e+06	1.61775e+06	193635	0	2.10722e+06	1.55888e+06	203791	0.963612	0.126417	0	1.60055e+06	1.35047e+06
953	210.149	8.39646						S377	1	no matches	0	no matches	0	no matches	0	no matches	0	no matches	0	no matches	0				0	6.31118e+06	4.91916e+06	378099	0	6.34361e+06	5.11477e+06	443525	1.03976	0.0323788	0	6.44022e+06	5.98718e+06
1831	210.185	6.14064						S693	1	no matches	0	no matches	0	no matches	0	no matches	0	no matches	0	no matches	0				0	1.76487e+06	1.52222e+06	146945	0	1.79873e+06	1.52294e+06	149758	1.00047	0.0755265	0	1.759e+06	1.61785e+06
1400	210.185	6.38045						S549	1	no matches	0	no matches	0	no matches	0	no matches	0	no matches	0	no matches	0				0	2.12351e+06	1.9435e+06	89990.4	0	2.14938e+06	1.96753e+06	104870	1.01236	0.0521962	0	2.14509e+06	1.99762e+06
771	211.096	4.71211						S299	1	no matches	0	no matches	0	no matches	0	no matches	0	no matches	0	no matches	0				0	5.4128e+06	5.03675e+06	195680	0	5.38486e+06	5.04544e+06	157084	1.00173	0.0357192	0	5.29696e+06	5.06924e+06
640	211.109	7.95931						S246	1	no matches	0	no matches	0	no matches	0	no matches	0	no matches	0	no matches	0				0	6.99418e+06	6.46682e+06	303947	0	7.17869e+06	6.50148e+06	265851	1.00536	0.0301619	0	6.80004e+06	6.1682e+06
1152	211.131	5.88917						S454	1	no matches	0	no matches	0	no matches	0	no matches	0	no matches	0	no matches	0				0	2.58503e+06	1.8521e+06	239485	0	2.2382e+06	1.79247e+06	217993	0.967803	0.0840267	1	1.91339e+06	1.84454e+06
788	211.169	7.37843						S307	1	no matches	0	no matches	0	no matches	0	no matches	0	no matches	0	no matches	0				0	5.58412e+06	4.444e+06	421453	0	5.37059e+06	4.64128e+06	414291	1.04439	0.081354	0	5.04803e+06	4.72832e+06
1363	211.931	0.544373						S537	1	no matches	0	no matches	0	no matches	0	no matches	0	no matches	0	no matches	0				0.405405	2.78903e+06	1.38695e+06	364283	0.189189	3.49732e+06	1.49627e+06	558705	1.07882	0.0934022	0	3.54744e+06	2.66591e+06
3546	212.039	2.83035						S958	1	no matches	0	no matches	0	no matches	0	no matches	0	no matches	0	no matches	0				0.162162	2.17024e+06	1.01134e+06	507946	0.216216	2.40911e+06	1.17602e+06	503164	1.16283	0.02475	0	ND	ND
2384	212.043	0.450893						S799	1	no matches	0	no matches	0	no matches	0	no matches	0	no matches	0	no matches	0				0.432432	2.57737e+06	1.17214e+06	531099	0.324324	5.12067e+06	1.62572e+06	939796	1.38697	0.0482061	0	ND	ND
3847	212.053	0.929461						S1014	1	no matches	0	no matches	0	no matches	0	no matches	0	no matches	0	no matches	0				0.189189	1.44182e+06	881989	277685	0.297297	1.76334e+06	1.00162e+06	278999	1.13563	0.0883906	0	ND	ND
2916	212.091	3.77253						S868	1	no matches	0	no matches	0	no matches	0	no matches	0	no matches	0	no matches	0				0.027027	791551	612010	110697	0.135135	895759	598257	105302	0.977527	0.0462732	0	ND	ND
2416	212.092	4.0932						S807	1	no matches	0	no matches	0	no matches	0	no matches	0	no matches	0	no matches	0				0.027027	1.88987e+06	1.41255e+06	233537	0.135135	1.86977e+06	1.40612e+06	211963	0.995448	0.0294294	0	ND	ND
2823	212.092	1.09725						S854	1	no matches	0	no matches	0	no matches	0	no matches	0	no matches	0	no matches	0				0.027027	1.05976e+06	717162	144039	0.135135	1.04747e+06	686528	146181	0.957285	0.0173376	0	ND	ND
3607	212.101	3.75214						S966	1	no matches	0	no matches	0	no matches	0	no matches	0	no matches	0	no matches	0				0.027027	1.26888e+06	833113	103516	0	1.2253e+06	841633	138080	1.01023	0.089262	0	1.16078e+06	1.02964e+06
816	212.164	8.40307						S320	1	no matches	0	no matches	0	no matches	0	no matches	0	no matches	0	no matches	0				0	8.22989e+06	6.25577e+06	484652	0	8.20952e+06	6.41137e+06	598002	1.02487	0.028991	0	8.01014e+06	7.62991e+06
905	212.935	0.333272						S358	1	no matches	0	no matches	0	no matches	0	no matches	0	no matches	0	no matches	0				0.027027	1.46862e+07	8.34496e+06	2.89548e+06	0.108108	1.40377e+07	8.85296e+06	2.91587e+06	1.06088	0.17557	0	ND	ND
811	213.11	5.39593						S318	1	no matches	0	no matches	0	no matches	0	no matches	0	no matches	0	no matches	0				0	4.77319e+06	3.605e+06	610960	0	4.92618e+06	3.57572e+06	580495	0.991878	0.172789	0	4.99512e+06	4.46776e+06
1207	213.11	4.75447						S480	1	no matches	0	no matches	0	no matches	0	no matches	0	no matches	0	no matches	0				0	3.95713e+06	3.72631e+06	123464	0	4.07157e+06	3.79033e+06	135390	1.01718	0.0330478	0	4.1765e+06	3.96764e+06
17	213.146	5.9161						S7	1	no matches	0	no matches	0	no matches	0	no matches	0	no matches	0	no matches	0				0	2.09606e+08	1.92682e+08	7.19067e+06	0	2.18239e+08	1.95166e+08	9.31807e+06	1.01289	0.0104302	0	2.22752e+08	2.15059e+08
687	214.126	7.0342						S269	1	no matches	0	no matches	0	no matches	0	no matches	0	no matches	0	no matches	0				0	3.80712e+06	3.45317e+06	124937	0	3.78869e+06	3.44583e+06	155069	0.997874	0.0404122	0	3.57437e+06	3.45109e+06
950	214.144	3.81939						S375	1	no matches	0	no matches	0	no matches	0	no matches	0	no matches	0	no matches	0				0	5.59087e+06	5.25559e+06	162531	0	5.6071e+06	5.23281e+06	287810	0.995666	0.0246223	0	5.62751e+06	5.411e+06
1109	214.18	5.70213						S431	1	no matches	0	no matches	0	no matches	0	no matches	0	no matches	0	no matches	0				0	4.00208e+06	3.43399e+06	241220	0	2.09071e+07	4.03368e+06	3.05717e+06	1.17463	0.0276988	0	3.72837e+06	2.90463e+06
4832	215.016	0.614879						S1118	1	no matches	0	no matches	0	no matches	0	no matches	0	no matches	0	no matches	0				0.324324	2.90588e+06	1.98982e+06	429823	0.378378	3.10166e+06	1.80401e+06	443986	0.906617	0.0882024	0	ND	ND
3028	215.048	1.94599						S881	1	no matches	0	no matches	0	no matches	0	no matches	0	no matches	0	no matches	0				0.108108	1.48933e+06	646747	326741	0.162162	1.31517e+06	540896	325344	0.836334	0.0856157	0	ND	ND
2945	215.048	1.58646						S873	1	no matches	0	no matches	0	no matches	0	no matches	0	no matches	0	no matches	0				0.0810811	2.36121e+06	879519	496635	0.135135	1.8387e+06	779156	443825	0.885889	0.0745174	1	ND	ND
1228	215.048	1.17325						S489	1	no matches	0	no matches	0	no matches	0	no matches	0	no matches	0	no matches	0				0.027027	1.13416e+07	3.7093e+06	2.16825e+06	0.162162	7.84584e+06	3.16661e+06	1.75166e+06	0.853696	0.0305574	0	ND	ND
1778	215.052	5.53781						S675	1	no matches	0	no matches	0	no matches	0	no matches	0	no matches	0	no matches	0				0	2.839e+06	1.4436e+06	243927	0	1.67908e+06	1.39739e+06	96466.2	0.967986	0.0205655	0	1.86603e+06	1.58958e+06
1205	215.127	4.73309						S478	1	no matches	0	no matches	0	no matches	0	no matches	0	no matches	0	no matches	0				0.189189	3.24253e+06	2.84279e+06	284359	0.189189	3.44432e+06	2.88396e+06	287964	1.01448	0.0364533	0	3.26086e+06	2.78596e+06
215	216.159	4.87016						S85	1	no matches	0	no matches	0	no matches	0	no matches	0	no matches	0	no matches	0				0	2.60601e+07	2.43527e+07	874303	0	2.60852e+07	2.44953e+07	805933	1.00585	0.0257838	0	2.52299e+07	2.41351e+07
1467	216.196	5.57379						S576	1	no matches	0	no matches	0	no matches	0	no matches	0	no matches	0	no matches	0				0	2.97363e+06	1.64845e+06	240335	0	6.63887e+06	1.78388e+06	877076	1.08215	0.0120458	0	1.95877e+06	1.57197e+06
1288	216.232	5.66787						S508	1	no matches	0	no matches	0	no matches	0	no matches	0	no matches	0	no matches	0				0	2.67427e+06	2.42887e+06	107997	0	2.74449e+06	2.42215e+06	151842	0.997234	0.0195137	0	2.4903e+06	2.40816e+06
3221	216.923	0.385629						S894	1	no matches	0	no matches	0	no matches	0	no matches	0	no matches	0	no matches	0				0.567568	3.7797e+06	2.48039e+06	653931	0.783784	5.16021e+06	3.11384e+06	1.27048e+06	1.25538		3	ND	ND
3254	216.948	0.324266						S905	1	no matches	0	no matches	0	no matches	0	no matches	0	no matches	0	no matches	0				0.648649	3.00337e+06	1.95463e+06	548576	0.702703	2.82357e+06	1.96834e+06	662250	1.00702		3	ND	ND
4740	217.082	0.550602						S1106	1	no matches	0	no matches	0	no matches	0	no matches	0	no matches	0	no matches	0				0.702703	2.27699e+06	1.36852e+06	455685	0.783784	1.6428e+06	1.01355e+06	400080	0.740621		4	ND	ND
800	217.105	2.37345						S311	1	no matches	0	no matches	0	no matches	0	no matches	0	no matches	0	no matches	0				0.189189	2.00377e+07	5.34622e+06	4.00845e+06	0.297297	3.491e+07	5.85559e+06	6.59763e+06	1.09528	0.0913968	0	ND	ND
2281	217.106	3.17873						S779	1	no matches	0	no matches	0	no matches	0	no matches	0	no matches	0	no matches	0				0.432432	2.32149e+06	1.61945e+06	237773	0.540541	1.93855e+06	1.50653e+06	336420	0.930271		2	1.80879e+06	1.80879e+06
3770	217.106	3.28083						S1001	1	no matches	0	no matches	0	no matches	0	no matches	0	no matches	0	no matches	0				0.72973	2.08437e+06	1.73384e+06	224619	0.783784	1.95619e+06	1.64259e+06	324736	0.947373		4	ND	ND
1398	217.122	6.8115						S548	1	no matches	0	no matches	0	no matches	0	no matches	0	no matches	0	no matches	0				0	2.21145e+06	1.88144e+06	122960	0	2.09236e+06	1.90545e+06	112569	1.01276	0.0407666	0	2.01718e+06	1.91997e+06
4589	217.191	3.79901						S1082	1	no matches	0	no matches	0	no matches	0	no matches	0	no matches	0	no matches	0				0.540541	2.19517e+07	1.96704e+07	1.65892e+06	0.513514	2.2501e+07	1.95663e+07	2.51154e+06	0.994711		3	1.73811e+07	1.73811e+07
1748	217.957	5.1505						S668	1	no matches	0	no matches	0	no matches	0	no matches	0	no matches	0	no matches	0				0	2.4495e+06	2.21165e+06	108929	0	2.57407e+06	2.21125e+06	168690	0.999821	0.0289777	0	2.55175e+06	2.4899e+06
2162	218.066	0.771191						S753	1	no matches	0	no matches	0	no matches	0	no matches	0	no matches	0	no matches	0				0.027027	7.69869e+06	3.64111e+06	1.54937e+06	0.135135	6.61307e+06	4.05308e+06	1.31009e+06	1.11314	0.0587136	0	ND	ND
481	218.211	4.43581						S188	1	no matches	0	no matches	0	no matches	0	no matches	0	no matches	0	no matches	0				0	1.01983e+07	9.53316e+06	242294	0	1.00654e+07	9.56943e+06	247308	1.00381	0.0265851	0	9.75275e+06	9.47193e+06
1651	218.959	0.795093						S638	1	no matches	0	no matches	0	no matches	0	no matches	0	no matches	0	no matches	0				0.27027	900451	675649	108628	0.189189	1.07187e+06	691951	126312	1.02413	0.0907597	0	ND	ND
4186	219.019	1.40718						S1067	1	no matches	0	no matches	0	no matches	0	no matches	0	no matches	0	no matches	0				0.648649	1.63832e+06	753555	279074	0.783784	750886	583369	173198	0.774156		3	ND	ND
3885	219.019	1.33899						S1021	1	no matches	0	no matches	0	no matches	0	no matches	0	no matches	0	no matches	0				0.675676	1.75554e+06	1.1418e+06	341084	0.459459	1.95548e+06	1.52196e+06	322776	1.33295		3	1.45576e+06	1.45576e+06
2078	219.019	1.27582						S742	1	no matches	0	no matches	0	no matches	0	no matches	0	no matches	0	no matches	0				0.243243	2.47841e+06	1.55192e+06	301677	0.540541	1.93382e+06	1.57322e+06	236286	1.01372	0.126509	1	1.84541e+06	1.82568e+06
114	219.026	0.395695						S44	1	no matches	0	no matches	0	no matches	0	no matches	0	no matches	0	no matches	0				0	5.33029e+07	3.99301e+07	9.53194e+06	0.0540541	6.04914e+07	3.65585e+07	1.3594e+07	0.915562	0.0249944	0	ND	ND
1883	219.047	0.422654						S701	1	no matches	0	no matches	0	no matches	0	no matches	0	no matches	0	no matches	0				0.0810811	7.02369e+06	1.21466e+06	1.07496e+06	0.162162	3.34967e+06	1.10949e+06	552167	0.913416	0.0489043	1	ND	ND
571	220.934	0.333933						S221	1	no matches	0	no matches	0	no matches	0	no matches	0	no matches	0	no matches	0				0.027027	2.89702e+06	1.37117e+06	563636	0.135135	2.50182e+06	1.20919e+06	461688	0.881871	0.0795401	0	458587	411054
3724	221.092	1.09208						S991	1	no matches	0	no matches	0	no matches	0	no matches	0	no matches	0	no matches	0				0.0540541	1.42422e+06	751873	185444	0.162162	1.15856e+06	702739	156181	0.934651	0.0586012	0	ND	ND
804	221.153	7.87395						S315	1	no matches	0	no matches	0	no matches	0	no matches	0	no matches	0	no matches	0				0	5.33924e+06	4.74508e+06	315725	0	5.66211e+06	4.6716e+06	356236	0.984514	0.0968636	0	4.73191e+06	4.39121e+06
1907	221.186	3.44657						S705	1	no matches	0	no matches	0	no matches	0	no matches	0	no matches	0	no matches	0				0	2.37374e+06	1.89048e+06	202120	0	2.2765e+06	1.836e+06	243606	0.971186	0.0754834	0	2.29026e+06	1.8857e+06
894	221.186	0.41279						S351	1	no matches	0	no matches	0	no matches	0	no matches	0	no matches	0	no matches	0				0.027027	1.62497e+07	4.8776e+06	3.06708e+06	0.135135	9.64587e+06	4.41378e+06	2.21925e+06	0.904908	0.0478917	0	ND	ND
4221	221.186	4.0668						S1071	1	no matches	0	no matches	0	no matches	0	no matches	0	no matches	0	no matches	0				0.405405	991501	774280	189754	0.351351	1.00164e+06	699368	246500	0.903249		2	176517	164029
4764	221.19	4.53338						S1108	1	no matches	0	no matches	0	no matches	0	no matches	0	no matches	0	no matches	0				0.756757	2.1978e+06	2.03546e+06	128386	0.756757	2.27874e+06	2.0353e+06	179685	0.999921		4	2.09491e+06	1.98001e+06
6504	221.19	5.02164						S1192	1	no matches	0	no matches	0	no matches	0	no matches	0	no matches	0	no matches	0				0.621622	1.87861e+06	1.62993e+06	103311	0.783784	1.92246e+06	1.69573e+06	115955	1.04037		4	1.63795e+06	1.63795e+06
1452	221.19	4.28107						S571	1	no matches	0	no matches	0	no matches	0	no matches	0	no matches	0	no matches	0				0	2.16933e+06	1.9686e+06	105096	0	2.25528e+06	1.94188e+06	117844	0.986424	0.0522655	0	2.27079e+06	2.12269e+06
5557	221.982	0.905004						S1154	1	no matches	0	no matches	0	no matches	0	no matches	0	no matches	0	no matches	0				0.756757	2.15226e+06	1.06369e+06	591182	0.756757	4.50679e+06	1.69665e+06	1.20201e+06	1.59506	0.0246076	1	ND	ND
2421	222.147	5.11883						S809	1	no matches	0	no matches	0	no matches	0	no matches	0	no matches	0	no matches	0				0	1.19773e+06	1.05409e+06	64823.4	0	1.72787e+06	1.06029e+06	134949	1.00588	0.092226	0	1.20787e+06	967029
1050	222.17	6.04778						S410	1	no matches	0	no matches	0	no matches	0	no matches	0	no matches	0	no matches	0				0	2.59625e+06	2.07206e+06	263990	0	2.71177e+06	2.05175e+06	267487	0.990194	0.148854	0	2.55783e+06	2.36012e+06
441	222.17	5.77515						S168	1	no matches	0	no matches	0	no matches	0	no matches	0	no matches	0	no matches	0				0	8.51099e+06	7.77272e+06	298364	0	8.65407e+06	7.60487e+06	360401	0.978405	0.0454561	0	8.18602e+06	7.86118e+06
1717	222.206	5.91691						S657	1	no matches	0	no matches	0	no matches	0	no matches	0	no matches	0	no matches	0				0	1.92854e+06	1.66054e+06	120715	0	2.04703e+06	1.66355e+06	154800	1.00181	0.0720299	0	1.94013e+06	1.69755e+06
2320	222.206	5.07415						S790	1	no matches	0	no matches	0	no matches	0	no matches	0	no matches	0	no matches	0				0	4.00719e+06	2.76385e+06	835691	0	4.23476e+06	2.82011e+06	876156	1.02036	0.397664	0	3.39167e+06	2.15828e+06
975	222.988	0.383459						S386	1	no matches	0	no matches	0	no matches	0	no matches	0	no matches	0	no matches	0				0.0540541	7.32127e+06	2.71503e+06	1.16139e+06	0.135135	5.33067e+06	2.99602e+06	942190	1.10349	0.0552163	0	ND	ND
823	223.064	6.52847						S323	1	no matches	0	no matches	0	no matches	0	no matches	0	no matches	0	no matches	0				0.216216	8.49796e+06	4.64991e+06	2.57592e+06	0.324324	1.00211e+07	4.98614e+06	2.48751e+06	1.07231	0.543671	0	9.39551e+06	5.82965e+06
1064	223.096	8.08105						S413	1	no matches	0	no matches	0	no matches	0	no matches	0	no matches	0	no matches	0				0	2.64422e+06	2.31898e+06	146936	0	2.47901e+06	2.26062e+06	113146	0.974834	0.0226717	0	2.2471e+06	2.2184e+06
606	223.133	6.38221						S237	1	no matches	0	no matches	0	no matches	0	no matches	0	no matches	0	no matches	0				0	1.25113e+07	8.93044e+06	1.99136e+06	0	1.16877e+07	8.8157e+06	1.79958e+06	0.987152	0.271803	0	9.37543e+06	7.15756e+06
5917	223.169	6.84994						S1167	1	no matches	0	no matches	0	no matches	0	no matches	0	no matches	0	no matches	0				0.756757	2.43366e+06	2.2209e+06	218464	0.783784	3.02157e+06	2.30862e+06	432561	1.0395		4	ND	ND
1223	223.206	7.36002						S487	1	no matches	0	no matches	0	no matches	0	no matches	0	no matches	0	no matches	0				0	6.39324e+06	3.8828e+06	1.06592e+06	0	7.35735e+06	3.73741e+06	1.12068e+06	0.962556	0.0279342	0	3.24766e+06	3.08105e+06
1059	224.956	0.32686						S411	1	no matches	0	no matches	0	no matches	0	no matches	0	no matches	0	no matches	0				0	1.55456e+07	7.62537e+06	3.11109e+06	0	1.59701e+07	7.79267e+06	3.11931e+06	1.02194	0.1848	0	4.17802e+06	3.22669e+06
3833	225.087	2.91783						S1012	1	no matches	0	no matches	0	no matches	0	no matches	0	no matches	0	no matches	0				0.216216	2.45168e+06	1.03515e+06	424493	0.243243	1.92688e+06	1.08387e+06	363358	1.04706	0.038795	0	ND	ND
4056	225.091	7.02012						S1043	1	no matches	0	no matches	0	no matches	0	no matches	0	no matches	0	no matches	0				0.783784	1.02677e+06	458918	236782	0.783784	1.97605e+06	788170	595474	1.71745		3	ND	ND
1006	225.148	6.3208						S399	1	no matches	0	no matches	0	no matches	0	no matches	0	no matches	0	no matches	0				0	5.17405e+06	4.01292e+06	700225	0	5.12507e+06	4.09727e+06	631249	1.02102	0.143909	0	4.60541e+06	3.65889e+06
2431	226.071	3.58159						S812	1	no matches	0	no matches	0	no matches	0	no matches	0	no matches	0	no matches	0				0.027027	2.77924e+06	1.62712e+06	490392	0.135135	2.65143e+06	1.77716e+06	429790	1.09221	0.0571906	0	ND	ND
642	226.123	6.4791						S247	1	no matches	0	no matches	0	no matches	0	no matches	0	no matches	0	no matches	0				0	4.74162e+06	4.43089e+06	160109	0	4.73577e+06	4.44877e+06	163194	1.00404	0.0293426	0	4.65322e+06	4.50573e+06
4695	226.141	3.80199						S1099	1	no matches	0	no matches	0	no matches	0	no matches	0	no matches	0	no matches	0				0.324324	3.56094e+06	3.00141e+06	345372	0.405405	3.78193e+06	3.05789e+06	410026	1.01882		2	2.42134e+06	2.42134e+06
146	226.951	0.357501						S61	1	no matches	0	no matches	0	no matches	0	no matches	0	no matches	0	no matches	0				0.027027	6.36022e+07	3.04301e+07	1.14561e+07	0.135135	6.97539e+07	2.91127e+07	1.32221e+07	0.956709	0.0259994	0	ND	ND
3689	227.079	2.53454						S985	1	no matches	0	no matches	0	no matches	0	no matches	0	no matches	0	no matches	0				0.027027	1.88702e+06	991285	261174	0.135135	1.59585e+06	970429	231113	0.978961	0.0581361	0	ND	ND
151	227.125	5.77619						S62	1	no matches	0	no matches	0	no matches	0	no matches	0	no matches	0	no matches	0				0	2.91949e+07	2.64176e+07	1.27831e+06	0	2.89809e+07	2.61505e+07	1.42395e+06	0.98989	0.0442596	0	3.03882e+07	2.93506e+07
206	227.125	6.04777						S79	1	no matches	0	no matches	0	no matches	0	no matches	0	no matches	0	no matches	0				0	2.3607e+07	1.74066e+07	3.32621e+06	0	2.30532e+07	1.73058e+07	2.92727e+06	0.994207	0.151042	0	2.37128e+07	2.1263e+07
1362	227.164	5.7523						S536	1	no matches	0	no matches	0	no matches	0	no matches	0	no matches	0	no matches	0				0.162162	2.77282e+06	2.32095e+06	244002	0.378378	2.81102e+06	2.3311e+06	226916	1.00437		2	2.86035e+06	2.35533e+06
4716	227.175	2.56328						S1105	1	no matches	0	no matches	0	no matches	0	no matches	0	no matches	0	no matches	0				0.486486	1.88922e+06	734821	447078	0.675676	5.72701e+06	1.28681e+06	1.44503e+06	1.75119	0.0265437	0	569558	569558
90	228.268	6.5451						S37	1	no matches	0	no matches	0	no matches	0	no matches	0	no matches	0	no matches	0				0	3.68842e+07	3.50161e+07	833754	0	3.74996e+07	3.53195e+07	928951	1.00866	0.0124064	0	3.57569e+07	3.52352e+07
473	228.909	0.341771						S183	1	no matches	0	no matches	0	no matches	0	no matches	0	no matches	0	no matches	0				0.027027	2.7043e+07	1.7001e+07	5.13863e+06	0.0810811	3.32834e+07	1.77655e+07	6.57741e+06	1.04497	0.140094	0	ND	ND
1529	229.068	6.18874						S603	1	no matches	0	no matches	0	no matches	0	no matches	0	no matches	0	no matches	0				0.027027	5.41221e+06	3.01056e+06	447912	0	3.24279e+06	2.92727e+06	169043	0.972336	0.0450308	0	4.0401e+06	3.84235e+06
1114	229.118	0.454254						S433	1	no matches	0	no matches	0	no matches	0	no matches	0	no matches	0	no matches	0				0.027027	6.08683e+06	3.89409e+06	1.0278e+06	0.162162	7.13793e+06	3.73916e+06	1.39295e+06	0.960213	0.026327	0	ND	ND
1949	229.12	5.91617						S715	1	no matches	0	no matches	0	no matches	0	no matches	0	no matches	0	no matches	0				0	1.32549e+06	1.18548e+06	85659.1	0	1.46161e+06	1.20824e+06	100750	1.0192	0.0260725	0	1.24035e+06	1.17605e+06
645	229.141	4.36996						S248	1	no matches	0	no matches	0	no matches	0	no matches	0	no matches	0	no matches	0				0	1.36434e+07	1.1038e+07	663081	0	1.72018e+07	1.12054e+07	1.14983e+06	1.01516	0.0550141	0	1.14899e+07	1.08679e+07
3601	229.142	4.52765						S965	1	no matches	0	no matches	0	no matches	0	no matches	0	no matches	0	no matches	0				0.378378	1.41464e+06	810273	276931	0.702703	2.28122e+06	827930	514024	1.02179		4	588241	588241
3566	229.154	1.10826						S961	1	no matches	0	no matches	0	no matches	0	no matches	0	no matches	0	no matches	0				0.243243	1.81964e+06	1.26316e+06	296689	0.27027	2.12666e+06	1.3189e+06	343717	1.04413		2	ND	ND
526	229.155	0.529653						S202	1	no matches	0	no matches	0	no matches	0	no matches	0	no matches	0	no matches	0				0.135135	4.07363e+07	2.77637e+07	6.59107e+06	0.27027	4.53428e+07	2.96553e+07	5.84968e+06	1.06813	0.0456266	1	ND	ND
3026	229.155	2.58806						S880	1	no matches	0	no matches	0	no matches	0	no matches	0	no matches	0	no matches	0				0.216216	2.50124e+06	515040	414084	0.189189	1.21225e+06	546672	237962	1.06142	0.105298	0	ND	ND
1696	229.191	3.85012						S652	1	no matches	0	no matches	0	no matches	0	no matches	0	no matches	0	no matches	0				0	1.22402e+06	1.13562e+06	43091.7	0	2.28351e+06	1.14669e+06	197373	1.00975	0.0201127	0	1.17443e+06	1.14614e+06
1498	230.047	5.91625						S590	1	no matches	0	no matches	0	no matches	0	no matches	0	no matches	0	no matches	0				0	1.78184e+06	1.42323e+06	150936	0	1.81527e+06	1.39827e+06	172626	0.982468	0.0778356	0	1.58591e+06	1.48937e+06
4055	230.066	0.954189						S1042	1	no matches	0	no matches	0	no matches	0	no matches	0	no matches	0	no matches	0				0.513514	1.55426e+06	1.06866e+06	243018	0.486486	1.57737e+06	1.11923e+06	217953	1.04732	0.0486301	1	ND	ND
1873	230.096	0.452241						S698	1	no matches	0	no matches	0	no matches	0	no matches	0	no matches	0	no matches	0				0.837838	1.68062e+06	1.01602e+06	366412	0.675676	6.47839e+06	1.84451e+06	1.80822e+06	1.81544	0.170113	0	ND	ND
6028	230.186	2.11933						S1176	1	no matches	0	no matches	0	no matches	0	no matches	0	no matches	0	no matches	0				0.72973	1.55078e+06	1.17174e+06	221630	0.621622	1.5564e+06	1.1794e+06	218135	1.00654		4	ND	ND
2938	230.248	5.82281						S870	1	no matches	0	no matches	0	no matches	0	no matches	0	no matches	0	no matches	0				0.405405	211914	150152	26387.7	0.27027	228045	163196	33860.3	1.08687		3	191400	181272
2829	230.248	5.62226						S856	1	no matches	0	no matches	0	no matches	0	no matches	0	no matches	0	no matches	0				0	4.1259e+06	428657	632106	0	1.52709e+07	1.22727e+06	3.40696e+06	2.86306	0.0149558	0	283750	251050
652	230.248	6.52193						S251	1	no matches	0	no matches	0	no matches	0	no matches	0	no matches	0	no matches	0				0	7.04479e+06	4.54867e+06	465518	0	4.85179e+06	4.53701e+06	162225	0.997435	0.0243795	0	4.49114e+06	4.39172e+06
1910	230.248	6.69187						S707	1	no matches	0	no matches	0	no matches	0	no matches	0	no matches	0	no matches	0				0.027027	1.51665e+06	1.00203e+06	144121	0.0540541	1.34388e+06	1.04874e+06	108316	1.04662	0.0679395	0	1.30283e+06	1.27472e+06
3247	230.907	0.342455						S901	1	no matches	0	no matches	0	no matches	0	no matches	0	no matches	0	no matches	0				0.027027	4.25254e+06	2.55803e+06	799907	0.162162	4.96057e+06	2.8338e+06	786175	1.10781	0.157988	0	ND	ND
1518	230.982	0.625019						S601	1	no matches	0	no matches	0	no matches	0	no matches	0	no matches	0	no matches	0				0.027027	2.69605e+06	2.03302e+06	310525	0.135135	2.4794e+06	2.05386e+06	235754	1.01025	0.0794102	0	ND	ND
1793	231.077	7.21208						S681	1	no matches	0	no matches	0	no matches	0	no matches	0	no matches	0	no matches	0				0	1.54511e+06	1.35855e+06	99359.2	0	1.54841e+06	1.35907e+06	109176	1.00038	0.0816273	0	1.36615e+06	1.32387e+06
1307	231.093	5.39761						S514	1	no matches	0	no matches	0	no matches	0	no matches	0	no matches	0	no matches	0				0	4.12746e+06	3.32899e+06	264264	0	3.75418e+06	3.27441e+06	311265	0.983604	0.0181107	0	3.95533e+06	3.68511e+06
5593	231.17	2.77911						S1159	1	no matches	0	no matches	0	no matches	0	no matches	0	no matches	0	no matches	0				0.378378	928730	700016	114771	0.216216	959492	728833	109895	1.04117	0.139064	0	ND	ND
2301	231.207	4.13749						S785	1	no matches	0	no matches	0	no matches	0	no matches	0	no matches	0	no matches	0				0	1.75443e+06	1.55651e+06	89827.8	0	1.74729e+06	1.53825e+06	117842	0.988273	0.0404305	0	1.58488e+06	1.50261e+06
4073	232.013	0.70254						S1049	1	no matches	0	no matches	0	no matches	0	no matches	0	no matches	0	no matches	0				0.243243	2.76981e+06	1.49532e+06	613015	0.297297	2.689e+06	1.22739e+06	527374	0.820823	0.0140863	0	ND	ND
1692	232.026	1.03538						S651	1	no matches	0	no matches	0	no matches	0	no matches	0	no matches	0	no matches	0				0.027027	4.74797e+06	3.01211e+06	705469	0.135135	4.84809e+06	2.87532e+06	690706	0.954585	0.0462295	0	ND	ND
12928	232.154	2.1897						S1245	1	no matches	0	no matches	0	no matches	0	no matches	0	no matches	0	no matches	0				0.675676	2.6372e+06	1.80004e+06	422711	0.756757	4.92481e+06	2.18785e+06	1.21227e+06	1.21545		4	ND	ND
3434	232.154	2.23308						S941	1	no matches	0	no matches	0	no matches	0	no matches	0	no matches	0	no matches	0				0.405405	4.67399e+06	2.1862e+06	928397	0.378378	4.77365e+06	2.61882e+06	967561	1.19788	0.167004	0	ND	ND
3176	232.896	0.385273						S884	1	no matches	0	no matches	0	no matches	0	no matches	0	no matches	0	no matches	0				0.405405	6.82934e+06	4.90989e+06	816632	0.351351	7.84116e+06	5.00607e+06	1.38085e+06	1.01959	0.0328482	1	ND	ND
386	233.078	4.71086						S147	1	no matches	0	no matches	0	no matches	0	no matches	0	no matches	0	no matches	0				0	1.30256e+07	1.19494e+07	420637	0	1.37939e+07	1.2178e+07	634515	1.01913	0.00958356	0	1.3381e+07	1.32887e+07
2869	233.078	2.38167						S862	1	no matches	0	no matches	0	no matches	0	no matches	0	no matches	0	no matches	0				0.351351	967815	239116	210021	0.351351	1.41963e+06	253679	274481	1.0609	0.273466	0	169352	155995
2533	233.117	5.30109						S827	1	no matches	0	no matches	0	no matches	0	no matches	0	no matches	0	no matches	0				0.0540541	923133	799734	48113.2	0	924712	807210	41934.5	1.00935	0.0517441	0	883789	841164
835	233.117	6.04767						S326	1	no matches	0	no matches	0	no matches	0	no matches	0	no matches	0	no matches	0				0	4.61396e+06	4.2392e+06	165108	0	4.47677e+06	4.19764e+06	198009	0.990195	0.0293493	0	4.4438e+06	4.13473e+06
1439	233.186	3.64059						S564	1	no matches	0	no matches	0	no matches	0	no matches	0	no matches	0	no matches	0				0	5.16774e+06	3.98606e+06	512118	0.027027	4.9162e+06	3.84783e+06	460205	0.965322	0.159354	0	4.22113e+06	3.37176e+06
1277	233.211	7.90309						S505	1	no matches	0	no matches	0	no matches	0	no matches	0	no matches	0	no matches	0				0	2.70625e+06	2.2807e+06	198709	0	2.56989e+06	2.3174e+06	161315	1.01609	0.0799639	0	2.37685e+06	2.07998e+06
2647	233.982	0.451012						S842	1	no matches	0	no matches	0	no matches	0	no matches	0	no matches	0	no matches	0				0.594595	315631	166497	68617.8	0.783784	304376	167299	77008.2	1.00482	0.255568	0	ND	ND
3776	234.097	0.588117						S1002	1	no matches	0	no matches	0	no matches	0	no matches	0	no matches	0	no matches	0				0.189189	2.68713e+06	1.36222e+06	407708	0.216216	2.08004e+06	1.27806e+06	321607	0.938219	0.0295694	0	ND	ND
1909	234.206	4.62969						S706	1	no matches	0	no matches	0	no matches	0	no matches	0	no matches	0	no matches	0				0	1.2368e+06	1.07149e+06	51086.2	0	1.14605e+06	1.05713e+06	48163.7	0.986597	0.0489772	0	1.03054e+06	1.02085e+06
2468	235.045	1.01982						S817	1	no matches	0	no matches	0	no matches	0	no matches	0	no matches	0	no matches	0				0	1.47045e+06	928513	112656	0	1.45963e+06	989918	187411	1.06613	0.015629	0	1.48811e+06	1.38278e+06
1991	235.119	0.649371						S725	1	no matches	0	no matches	0	no matches	0	no matches	0	no matches	0	no matches	0				0.297297	2.01869e+07	5.59876e+06	5.38155e+06	0.405405	8.68119e+06	3.27314e+06	2.34612e+06	0.584619	0.0524837	0	ND	ND
1631	235.133	6.32434						S631	1	no matches	0	no matches	0	no matches	0	no matches	0	no matches	0	no matches	0				0.0810811	3.36041e+06	2.96418e+06	210052	0.0810811	3.33327e+06	2.94456e+06	232319	0.993381	0.0664207	0	2.77947e+06	2.67868e+06
737	235.133	7.13946						S286	1	no matches	0	no matches	0	no matches	0	no matches	0	no matches	0	no matches	0				0.783784	4.36304e+06	1.87806e+06	1.06098e+06	0.702703	4.73755e+06	2.96817e+06	1.43935e+06	1.58045	0.0709645	0	4.67556e+06	4.53155e+06
3270	235.133	6.94742						S910	1	no matches	0	no matches	0	no matches	0	no matches	0	no matches	0	no matches	0				0.027027	9.43501e+06	8.45824e+06	571250	0.135135	9.73206e+06	8.36216e+06	686351	0.98864		4	ND	ND
1185	235.154	4.62226						S469	1	no matches	0	no matches	0	no matches	0	no matches	0	no matches	0	no matches	0				0	3.48412e+06	3.23466e+06	124707	0	3.4574e+06	3.25979e+06	107623	1.00777	0.0281331	0	3.18837e+06	3.14191e+06
128	235.169	7.70098						S51	1	no matches	0	no matches	0	no matches	0	no matches	0	no matches	0	no matches	0				0	3.48105e+07	3.24745e+07	1.49848e+06	0	3.4283e+07	3.22417e+07	998896	0.992831	0.054645	0	3.39718e+07	3.13509e+07
803	235.19	5.99168						S314	1	no matches	0	no matches	0	no matches	0	no matches	0	no matches	0	no matches	0				0	4.03083e+06	3.75143e+06	134890	0	4.06798e+06	3.74121e+06	173206	0.997275	0.0258786	0	4.04361e+06	3.81291e+06
1487	235.19	5.79217						S585	1	no matches	0	no matches	0	no matches	0	no matches	0	no matches	0	no matches	0				0	1.667e+06	1.45313e+06	116699	0	1.66719e+06	1.49446e+06	93155.1	1.02844	0.0718239	0	1.54471e+06	1.46544e+06
6523	236.185	3.28082						S1193	1	no matches	0	no matches	0	no matches	0	no matches	0	no matches	0	no matches	0				0.621622	2.00593e+06	1.74046e+06	183804	0.513514	2.05092e+06	1.73025e+06	284010	0.994134		4	ND	ND
1586	236.185	4.74866						S616	1	no matches	0	no matches	0	no matches	0	no matches	0	no matches	0	no matches	0				0	2.57678e+06	2.4148e+06	74694.5	0	2.64e+06	2.43279e+06	105576	1.00745	0.0195569	0	2.59378e+06	2.55969e+06
314	236.222	5.91537						S119	1	no matches	0	no matches	0	no matches	0	no matches	0	no matches	0	no matches	0				0	2.26938e+07	1.90049e+07	965168	0	2.22452e+07	1.93237e+07	1.11505e+06	1.01677	0.0336854	0	2.06285e+07	2.00911e+07
675	237.158	4.01985						S263	1	no matches	0	no matches	0	no matches	0	no matches	0	no matches	0	no matches	0				0	5.77695e+06	5.14467e+06	225288	0	5.76888e+06	5.13208e+06	367452	0.997554	0.0262691	0	5.94122e+06	5.65761e+06
1445	237.17	3.8412						S568	1	no matches	0	no matches	0	no matches	0	no matches	0	no matches	0	no matches	0				0	3.81006e+06	3.47592e+06	172635	0	4.00493e+06	3.41768e+06	231369	0.983244	0.0684492	0	3.61789e+06	3.50848e+06
4097	237.608	1.17187						S1055	1	no matches	0	no matches	0	no matches	0	no matches	0	no matches	0	no matches	0				0.459459	954745	696672	124935	0.432432	1.03388e+06	709804	141059	1.01885		3	ND	ND
2299	237.935	0.289076						S784	1	no matches	0	no matches	0	no matches	0	no matches	0	no matches	0	no matches	0				0.027027	2.20867e+06	1.20626e+06	242724	0.027027	2.43381e+06	1.3456e+06	355302	1.11551	0.0482981	0	1.99137e+06	1.83383e+06
669	238.141	4.86916						S260	1	no matches	0	no matches	0	no matches	0	no matches	0	no matches	0	no matches	0				0	5.33504e+06	4.95418e+06	209654	0	5.21671e+06	4.94536e+06	189791	0.998221	0.00958557	0	4.76175e+06	4.56168e+06
7680	238.201	3.3762						S1217	1	no matches	0	no matches	0	no matches	0	no matches	0	no matches	0	no matches	0				0.756757	2.336e+07	1.79945e+07	3.25295e+06	0.810811	2.29463e+07	1.89892e+07	2.42623e+06	1.05527		4	2.38872e+07	2.38872e+07
1582	239.091	4.19479						S615	1	no matches	0	no matches	0	no matches	0	no matches	0	no matches	0	no matches	0				0.108108	9.92455e+06	2.62406e+06	2.02954e+06	0.189189	2.29331e+07	3.53121e+06	4.01043e+06	1.3457	0.011831	0	ND	ND
502	239.128	5.90837						S193	1	no matches	0	no matches	0	no matches	0	no matches	0	no matches	0	no matches	0				0	1.17826e+07	1.04586e+07	423603	0	1.1188e+07	1.02633e+07	424921	0.981329	0.040814	0	1.04581e+07	1.0346e+07
375	239.149	2.7284						S144	1	no matches	0	no matches	0	no matches	0	no matches	0	no matches	0	no matches	0				0	6.31633e+07	9.49122e+06	1.13712e+07	0	2.01617e+08	1.22096e+07	3.20585e+07	1.28642	0.0627922	0	7.24998e+06	6.20216e+06
2137	240.018	2.83051						S749	1	no matches	0	no matches	0	no matches	0	no matches	0	no matches	0	no matches	0				0.027027	2.18127e+06	1.42708e+06	373976	0.135135	2.1652e+06	1.54448e+06	351706	1.08227	0.0451458	0	ND	ND
214	240.18	2.38216						S84	1	no matches	0	no matches	0	no matches	0	no matches	0	no matches	0	no matches	0				0.0810811	9.74951e+07	2.67698e+07	1.90668e+07	0.189189	1.69861e+08	2.72856e+07	2.75385e+07	1.01927	0.111621	0	1.81729e+07	1.779e+07
722	240.243	6.35253						S280	1	no matches	0	no matches	0	no matches	0	no matches	0	no matches	0	no matches	0				0	4.44136e+06	4.06886e+06	196448	0	4.37207e+06	4.05171e+06	163424	0.995785	0.0479775	0	4.42619e+06	4.32835e+06
1210	240.93	0.331681						S481	1	no matches	0	no matches	0	no matches	0	no matches	0	no matches	0	no matches	0				0.027027	8.66482e+06	4.91294e+06	1.78139e+06	0.0810811	8.11033e+06	5.02434e+06	1.83489e+06	1.02267	0.182224	0	ND	ND
1024	241.141	6.75639						S405	1	no matches	0	no matches	0	no matches	0	no matches	0	no matches	0	no matches	0				0	2.4211e+06	1.64727e+06	274226	0	2.24193e+06	1.66443e+06	253484	1.01042	0.179631	0	2.53201e+06	2.19506e+06
1195	241.178	7.48777						S472	1	no matches	0	no matches	0	no matches	0	no matches	0	no matches	0	no matches	0				0	2.31627e+06	1.93644e+06	210429	0	2.36113e+06	1.95656e+06	204265	1.01039	0.0172703	0	2.20939e+06	2.00871e+06
1892	242.158	0.718465						S703	1	no matches	0	no matches	0	no matches	0	no matches	0	no matches	0	no matches	0				0.675676	9.07192e+06	5.58008e+06	1.76539e+06	0.783784	8.58996e+06	6.73755e+06	1.35769e+06	1.20743		3	ND	ND
1781	242.222	5.05426						S677	1	no matches	0	no matches	0	no matches	0	no matches	0	no matches	0	no matches	0				0	1.56864e+06	1.41231e+06	85425.4	0	1.5909e+06	1.42667e+06	75942.7	1.01017	0.0418024	0	1.55035e+06	1.48365e+06
3183	242.248	8.45294						S885	1	no matches	0	no matches	0	no matches	0	no matches	0	no matches	0	no matches	0				0.486486	3.29105e+07	2.99467e+07	1.60543e+06	0.540541	3.3161e+07	2.97431e+07	1.87963e+06	0.9932		3	2.95082e+07	2.95082e+07
755	242.284	7.77344						S292	1	no matches	0	no matches	0	no matches	0	no matches	0	no matches	0	no matches	0				0	4.14594e+06	3.42748e+06	269468	0	4.43616e+06	3.39872e+06	280288	0.991607	0.134907	0	3.53697e+06	3.28951e+06
1808	242.284	6.80876						S683	1	no matches	0	no matches	0	no matches	0	no matches	0	no matches	0	no matches	0				0	1.48211e+06	1.21421e+06	96787.7	0	1.38007e+06	1.23977e+06	94734.5	1.02105	0.0940059	0	1.24572e+06	1.18911e+06
3686	242.284	6.64714						S983	1	no matches	0	no matches	0	no matches	0	no matches	0	no matches	0	no matches	0				0.27027	2.74524e+06	809801	415346	0.378378	2.53663e+06	811700	384055	1.00234		2	674681	674681
49	242.925	0.359542						S23	1	no matches	0	no matches	0	no matches	0	no matches	0	no matches	0	no matches	0				0.027027	9.65658e+07	6.38835e+07	1.25272e+07	0.108108	8.98094e+07	5.99842e+07	1.69365e+07	0.938961	0.0273219	0	ND	ND
3476	243.055	5.16524						S945	1	no matches	0	no matches	0	no matches	0	no matches	0	no matches	0	no matches	0				0.027027	1.78454e+06	1.01406e+06	210050	0.135135	1.29626e+06	1.00934e+06	172328	0.995351	0.0272469	0	ND	ND
1620	243.121	4.17761						S625	1	no matches	0	no matches	0	no matches	0	no matches	0	no matches	0	no matches	0				0	3.197e+06	2.28239e+06	399827	0.027027	2.93984e+06	2.27038e+06	332793	0.994739	0.155029	0	3.34179e+06	2.70318e+06
1779	243.17	4.68401						S676	1	no matches	0	no matches	0	no matches	0	no matches	0	no matches	0	no matches	0				0	1.22118e+06	1.12598e+06	44363.3	0	1.2134e+06	1.11606e+06	47370.4	0.991189	0.0184256	0	1.13978e+06	1.10426e+06
1108	243.207	4.90564						S430	1	no matches	0	no matches	0	no matches	0	no matches	0	no matches	0	no matches	0				0	3.5891e+06	3.2558e+06	138281	0	3.61786e+06	3.30134e+06	134746	1.01399	0.0415609	0	3.32349e+06	3.24559e+06
4341	244.079	1.01768						S1077	1	no matches	0	no matches	0	no matches	0	no matches	0	no matches	0	no matches	0				0.459459	1.04971e+06	227994	216415	0.486486	774576	222196	161853	0.974571	0.115534	1	ND	ND
1559	244.227	5.66044						S610	1	no matches	0	no matches	0	no matches	0	no matches	0	no matches	0	no matches	0				0	1.33754e+06	1.20859e+06	61697.5	0	1.39037e+06	1.22213e+06	69695.9	1.0112	0.0473511	0	1.3423e+06	1.26121e+06
4778	244.227	7.83536						S1112	1	no matches	0	no matches	0	no matches	0	no matches	0	no matches	0	no matches	0				0.216216	9.09025e+06	909023	1.61065e+06	0.135135	791536	551227	127635	0.606394		2	269064	269064
694	244.923	0.360407						S272	1	no matches	0	no matches	0	no matches	0	no matches	0	no matches	0	no matches	0				0.027027	6.44753e+06	4.28878e+06	869279	0.135135	5.99193e+06	4.11715e+06	950215	0.959981	0.0346187	0	ND	ND
5556	244.998	0.907028						S1153	1	no matches	0	no matches	0	no matches	0	no matches	0	no matches	0	no matches	0				0.756757	1.85608e+06	933761	514170	0.756757	4.00873e+06	1.49696e+06	1.0915e+06	1.60315		2	ND	ND
1597	245.077	0.502032						S620	1	no matches	0	no matches	0	no matches	0	no matches	0	no matches	0	no matches	0				0.0540541	3.53534e+06	2.22231e+06	579677	0.189189	3.55505e+06	2.24356e+06	594818	1.00956	0.0540926	0	ND	ND
2867	245.077	0.670733						S861	1	no matches	0	no matches	0	no matches	0	no matches	0	no matches	0	no matches	0				0.351351	3.35563e+06	881506	837748	0.351351	1.84009e+06	722993	396364	0.820179	0.192648	0	ND	ND
923	245.078	6.27157						S365	1	no matches	0	no matches	0	no matches	0	no matches	0	no matches	0	no matches	0				0	6.81596e+06	2.68278e+06	972459	0	5.89179e+06	2.50582e+06	704445	0.934038	0.0646178	0	2.53585e+06	2.35234e+06
2907	245.078	5.98166						S866	1	no matches	0	no matches	0	no matches	0	no matches	0	no matches	0	no matches	0				0.324324	3.67849e+06	911005	844065	0.351351	9.05755e+06	900103	1.7793e+06	0.988033	0.0641479	0	ND	ND
3924	245.128	2.95952						S1027	1	no matches	0	no matches	0	no matches	0	no matches	0	no matches	0	no matches	0				0.351351	1.48383e+06	816638	325294	0.351351	1.7065e+06	866158	309705	1.06064	0.0429562	0	ND	ND
6381	245.149	3.68828						S1186	1	no matches	0	no matches	0	no matches	0	no matches	0	no matches	0	no matches	0				0.72973	194325	105242	41479.4	0.594595	719260	143361	175371	1.3622		4	ND	ND
3685	245.149	1.17012						S982	1	no matches	0	no matches	0	no matches	0	no matches	0	no matches	0	no matches	0				0.162162	1.60411e+06	946966	265672	0.162162	1.81446e+06	920674	341831	0.972235	0.0434647	0	ND	ND
1139	245.175	7.81025						S446	1	no matches	0	no matches	0	no matches	0	no matches	0	no matches	0	no matches	0				0.027027	3.09225e+06	2.56459e+06	233080	0.027027	2.99884e+06	2.55172e+06	200084	0.994985	0.0696902	0	2.74142e+06	2.40322e+06
1985	245.222	5.11758						S722	1	no matches	0	no matches	0	no matches	0	no matches	0	no matches	0	no matches	0				0	1.67969e+06	1.50625e+06	105552	0	2.6248e+06	1.50203e+06	231530	0.997199	0.0949624	0	1.54421e+06	1.26054e+06
5980	246.17	4.04057						S1169	1	no matches	0	no matches	0	no matches	0	no matches	0	no matches	0	no matches	0				0.810811	2.2422e+06	2.08416e+06	119154	0.72973	2.26776e+06	2.05587e+06	110570	0.98643		4	2.18999e+06	2.18999e+06
183	246.243	5.5807						S73	1	no matches	0	no matches	0	no matches	0	no matches	0	no matches	0	no matches	0				0	2.28094e+07	2.16415e+07	586304	0	2.28936e+07	2.14267e+07	569425	0.990071	0.0188869	0	2.2172e+07	2.17718e+07
7027	247.129	2.519						S1210	1	no matches	0	no matches	0	no matches	0	no matches	0	no matches	0	no matches	0				0.810811	934019	700141	134767	0.783784	856299	713562	143580	1.01917		4	ND	ND
942	247.19	6.657						S373	1	no matches	0	no matches	0	no matches	0	no matches	0	no matches	0	no matches	0				0	3.37813e+06	3.05364e+06	144712	0	3.49396e+06	3.1071e+06	121075	1.01751	0.0226866	0	3.27917e+06	3.15884e+06
2332	247.202	0.429589						S792	1	no matches	0	no matches	0	no matches	0	no matches	0	no matches	0	no matches	0				0.243243	4.18752e+06	1.35948e+06	1.03269e+06	0.378378	5.20148e+06	1.86635e+06	1.38152e+06	1.37285	0.0947344	0	ND	ND
1193	247.202	4.25355						S471	1	no matches	0	no matches	0	no matches	0	no matches	0	no matches	0	no matches	0				0	2.96783e+06	2.72049e+06	157383	0	3.00506e+06	2.72743e+06	174637	1.00255	0.0648528	0	2.76787e+06	2.59808e+06
2118	247.227	8.06983						S745	1	no matches	0	no matches	0	no matches	0	no matches	0	no matches	0	no matches	0				0.405405	1.45424e+06	1.17093e+06	141321	0.405405	1.38936e+06	1.18324e+06	137532	1.01051	0.12195	1	1.29969e+06	1.19421e+06
2039	247.985	0.706044						S734	1	no matches	0	no matches	0	no matches	0	no matches	0	no matches	0	no matches	0				0.108108	4.56706e+06	1.97672e+06	1.04471e+06	0.216216	4.06811e+06	1.62674e+06	808056	0.82295	0.0176765	0	ND	ND
3170	248.871	0.383191						S883	1	no matches	0	no matches	0	no matches	0	no matches	0	no matches	0	no matches	0				0.702703	6.07166e+06	5.0669e+06	582011	0.783784	6.91245e+06	5.67021e+06	1.00313e+06	1.11907		4	ND	ND
611	248.9	0.304536						S239	1	no matches	0	no matches	0	no matches	0	no matches	0	no matches	0	no matches	0				0.432432	2.89196e+06	1.59383e+06	331066	0.405405	3.28026e+06	1.52256e+06	656682	0.955282	0.305534	0	6.22641e+06	5.36658e+06
6023	249.006	1.16014						S1174	1	no matches	0	no matches	0	no matches	0	no matches	0	no matches	0	no matches	0				0.783784	813159	674908	71604.4	0.648649	1.34252e+06	640198	243225	0.948571		3	ND	ND
542	249.156	0.428765						S208	1	no matches	0	no matches	0	no matches	0	no matches	0	no matches	0	no matches	0				0.027027	1.32917e+07	7.4552e+06	2.76466e+06	0.135135	1.26653e+07	7.93145e+06	2.02802e+06	1.06388	0.0788778	0	ND	ND
1638	249.17	4.21662						S634	1	no matches	0	no matches	0	no matches	0	no matches	0	no matches	0	no matches	0				0	2.50752e+06	2.26751e+06	90800.2	0	2.56857e+06	2.25345e+06	97223.7	0.993801	0.0375893	0	2.29797e+06	2.25798e+06
218	249.185	7.77506						S88	1	no matches	0	no matches	0	no matches	0	no matches	0	no matches	0	no matches	0				0	2.11649e+07	1.95815e+07	924769	0	2.09348e+07	1.9389e+07	815052	0.990168	0.0566266	0	2.05278e+07	1.90986e+07
12	249.206	6.67762						S4	1	no matches	0	no matches	0	no matches	0	no matches	0	no matches	0	no matches	0				0	3.85611e+08	2.82881e+08	2.05439e+07	0	3.14981e+08	2.84342e+08	1.18107e+07	1.00517	0.0102156	0	3.03885e+08	2.94949e+08
4649	249.217	3.80098						S1092	1	no matches	0	no matches	0	no matches	0	no matches	0	no matches	0	no matches	0				0.648649	5.01175e+06	4.2849e+06	412492	0.567568	4.9082e+06	4.17948e+06	663761	0.975396		3	3.96681e+06	3.96681e+06
2409	249.221	5.38082						S804	1	no matches	0	no matches	0	no matches	0	no matches	0	no matches	0	no matches	0				0	1.24039e+06	1.10886e+06	76672.8	0	1.22423e+06	1.07924e+06	70291.7	0.973289	0.0663027	0	1.17432e+06	1.07968e+06
4142	249.221	5.8021						S1062	1	no matches	0	no matches	0	no matches	0	no matches	0	no matches	0	no matches	0				0.432432	531148	464290	50325.4	0.459459	547833	467721	42674.7	1.00739	0.158266	1	ND	ND
1617	249.221	5.62163						S624	1	no matches	0	no matches	0	no matches	0	no matches	0	no matches	0	no matches	0				0	1.99229e+06	1.70923e+06	106489	0	2.02381e+06	1.72646e+06	108893	1.01008	0.0672599	0	1.7826e+06	1.73905e+06
1703	250.178	6.24039						S653	1	no matches	0	no matches	0	no matches	0	no matches	0	no matches	0	no matches	0				0	2.76829e+06	1.819e+06	225856	0	1.86624e+07	2.41443e+06	2.87865e+06	1.32734	0.0368276	0	4.15341e+06	2.28204e+06
530	250.201	5.77237						S206	1	no matches	0	no matches	0	no matches	0	no matches	0	no matches	0	no matches	0				0	6.47167e+06	5.67667e+06	262953	0	6.46709e+06	5.65043e+06	342329	0.995377	0.0437176	0	6.61408e+06	6.27383e+06
1982	250.201	4.83207						S720	1	no matches	0	no matches	0	no matches	0	no matches	0	no matches	0	no matches	0				0.135135	1.30997e+06	1.22768e+06	49315.3	0.189189	1.86909e+06	1.23954e+06	133644	1.00966		2	1.28819e+06	1.21578e+06
1397	250.217	7.35904						S547	1	no matches	0	no matches	0	no matches	0	no matches	0	no matches	0	no matches	0				0.027027	4.22365e+06	2.31323e+06	850513	0.027027	5.04311e+06	2.19261e+06	878313	0.947854	0.0519777	0	1.80321e+06	1.63911e+06
563	251	6.76895						S217	1	no matches	0	no matches	0	no matches	0	no matches	0	no matches	0	no matches	0				0	6.25711e+06	5.85054e+06	192962	0	6.32805e+06	5.9701e+06	177017	1.02044	0.0151645	0	6.24914e+06	6.21461e+06
519	251.128	6.04468						S197	1	no matches	0	no matches	0	no matches	0	no matches	0	no matches	0	no matches	0				0	9.82186e+06	9.15945e+06	279549	0	9.42259e+06	8.94767e+06	316642	0.976878	0.016461	0	9.16784e+06	8.66496e+06
1063	251.128	7.30464						S412	1	no matches	0	no matches	0	no matches	0	no matches	0	no matches	0	no matches	0				0.216216	2.96946e+06	2.46229e+06	217131	0.27027	3.04691e+06	2.47378e+06	268033	1.00467	0.030066	1	2.89629e+06	2.65626e+06
126	251.128	6.98442						S50	1	no matches	0	no matches	0	no matches	0	no matches	0	no matches	0	no matches	0				0	3.26458e+07	2.66246e+07	3.11141e+06	0	3.15184e+07	2.66624e+07	2.88959e+06	1.00142	0.0952583	0	3.26058e+07	2.98655e+07
2213	251.173	4.81636						S765	1	no matches	0	no matches	0	no matches	0	no matches	0	no matches	0	no matches	0				0	859226	786956	45916.9	0	949988	795352	61115.3	1.01067	0.0880998	0	955391	919735
1358	251.185	5.09403						S533	1	no matches	0	no matches	0	no matches	0	no matches	0	no matches	0	no matches	0				0.0540541	3.27904e+06	2.40614e+06	251837	0.027027	4.16596e+06	2.50444e+06	346423	1.04086	0.0796431	0	2.19598e+06	2.19598e+06
189	251.185	4.40158						S75	1	no matches	0	no matches	0	no matches	0	no matches	0	no matches	0	no matches	0				0	6.48184e+07	5.00817e+07	2.76113e+06	0	6.44787e+07	5.00623e+07	2.77826e+06	0.999612	0.0340869	0	5.11952e+07	5.00593e+07
1269	252.123	6.6787						S503	1	no matches	0	no matches	0	no matches	0	no matches	0	no matches	0	no matches	0				0	2.05691e+06	1.77722e+06	104197	0	2.1494e+06	1.82351e+06	132248	1.02605	0.023388	0	2.1154e+06	1.94863e+06
2766	252.123	6.86214						S850	1	no matches	0	no matches	0	no matches	0	no matches	0	no matches	0	no matches	0				0.459459	414008	253261	77665	0.27027	414593	247727	64292.5	0.978149		2	409703	318812
4989	252.159	4.61546						S1132	1	no matches	0	no matches	0	no matches	0	no matches	0	no matches	0	no matches	0				0.72973	907916	699614	108809	0.783784	889423	679723	118214	0.97157		4	ND	ND
2428	252.18	3.65168						S810	1	no matches	0	no matches	0	no matches	0	no matches	0	no matches	0	no matches	0				0	1.56683e+06	1.09664e+06	119954	0.027027	1.29483e+06	1.04825e+06	113096	0.955882	0.0466681	0	904050	862210
402	252.217	4.35681						S155	1	no matches	0	no matches	0	no matches	0	no matches	0	no matches	0	no matches	0				0	2.60286e+07	2.10825e+07	1.11655e+06	0	3.29124e+07	2.13486e+07	2.23032e+06	1.01262	0.0380419	0	2.21934e+07	2.13884e+07
180	252.217	4.83184						S70	1	no matches	0	no matches	0	no matches	0	no matches	0	no matches	0	no matches	0				0	3.35937e+07	3.1759e+07	755097	0	4.41729e+07	3.23495e+07	2.33575e+06	1.01859	0.0156087	0	3.35561e+07	3.29847e+07
842	252.997	6.76984						S328	1	no matches	0	no matches	0	no matches	0	no matches	0	no matches	0	no matches	0				0	3.86711e+06	3.59472e+06	123904	0	3.96377e+06	3.66128e+06	137830	1.01851	0.0364102	0	3.83727e+06	3.82299e+06
615	253.264	6.88938						S240	1	no matches	0	no matches	0	no matches	0	no matches	0	no matches	0	no matches	0				0	5.77951e+06	5.22072e+06	221617	0	5.66755e+06	5.27718e+06	223157	1.01082	0.0709609	0	5.49098e+06	5.27069e+06
3988	254.125	0.540947						S1035	1	no matches	0	no matches	0	no matches	0	no matches	0	no matches	0	no matches	0				0.324324	1.75056e+06	893670	366788	0.459459	1.82933e+06	789116	379307	0.883006	0.0780947	0	ND	ND
1459	254.16	2.36067						S573	1	no matches	0	no matches	0	no matches	0	no matches	0	no matches	0	no matches	0				0.459459	2.30464e+06	1.25534e+06	330780	0.459459	2.43315e+06	1.32989e+06	354743	1.05939	0.0799981	0	1.02378e+06	1.02378e+06
5793	254.16	1.15192						S1165	1	no matches	0	no matches	0	no matches	0	no matches	0	no matches	0	no matches	0				0.783784	254839	185549	40379.7	0.594595	304869	197190	64220.1	1.06274		2	148802	148802
4815	254.161	1.13277						S1115	1	no matches	0	no matches	0	no matches	0	no matches	0	no matches	0	no matches	0				0.675676	827652	364283	244017	0.864865	892965	466211	318848	1.2798	0.253872	1	ND	ND
6500	254.196	2.75649						S1191	1	no matches	0	no matches	0	no matches	0	no matches	0	no matches	0	no matches	0				0.675676	1.98429e+06	1.67462e+06	273124	0.783784	2.98052e+06	1.78733e+06	535165	1.0673		4	ND	ND
6498	254.196	2.9825						S1190	1	no matches	0	no matches	0	no matches	0	no matches	0	no matches	0	no matches	0				0.621622	2.38419e+06	2.18426e+06	123128	0.513514	2.4297e+06	2.12402e+06	243713	0.972422		4	3.03318e+06	3.03318e+06
2955	255.112	5.85914						S875	1	no matches	0	no matches	0	no matches	0	no matches	0	no matches	0	no matches	0				0.027027	1.82291e+06	932617	312231	0.135135	1.66443e+06	1.01243e+06	282231	1.08558	0.0459058	0	ND	ND
4153	255.123	6.12619						S1064	1	no matches	0	no matches	0	no matches	0	no matches	0	no matches	0	no matches	0				0.594595	2.22931e+06	1.07006e+06	490389	0.459459	6.03965e+06	1.1775e+06	1.19756e+06	1.10041	0.0690418	0	ND	ND
427	255.159	6.38693						S162	1	no matches	0	no matches	0	no matches	0	no matches	0	no matches	0	no matches	0				0	9.09497e+06	8.37042e+06	303660	0	9.09061e+06	8.36478e+06	288784	0.999326	0.0649535	0	8.7429e+06	8.46921e+06
1167	255.195	6.55564						S460	1	no matches	0	no matches	0	no matches	0	no matches	0	no matches	0	no matches	0				0.324324	4.65568e+06	4.17857e+06	236936	0.243243	4.52848e+06	4.19851e+06	168906	1.00477		2	4.25663e+06	4.15619e+06
1737	255.207	5.09011						S665	1	no matches	0	no matches	0	no matches	0	no matches	0	no matches	0	no matches	0				0	1.40145e+06	1.28394e+06	56227.2	0	1.4232e+06	1.28098e+06	58843.4	0.997701	0.0401434	0	1.29986e+06	1.28084e+06
1045	256.097	5.39002						S408	1	no matches	0	no matches	0	no matches	0	no matches	0	no matches	0	no matches	0				0.027027	1.1647e+07	5.76766e+06	2.49347e+06	0.135135	1.17157e+07	6.53221e+06	2.46703e+06	1.13256	0.0144465	0	ND	ND
1115	256.154	4.70898						S434	1	no matches	0	no matches	0	no matches	0	no matches	0	no matches	0	no matches	0				0	3.1028e+06	2.87251e+06	153365	0	3.29029e+06	2.91149e+06	184167	1.01357	0.031216	0	3.05514e+06	2.96302e+06
1220	256.176	2.72855						S486	1	no matches	0	no matches	0	no matches	0	no matches	0	no matches	0	no matches	0				0	1.14749e+07	1.5889e+06	2.05384e+06	0	3.59588e+07	2.09489e+06	5.7305e+06	1.31845	0.0268205	0	1.24561e+06	1.03065e+06
110	256.275	7.42968						S43	1	no matches	0	no matches	0	no matches	0	no matches	0	no matches	0	no matches	0				0	4.5233e+07	4.07338e+07	2.14732e+06	0	4.5604e+07	4.07547e+07	2.12507e+06	1.00051	0.068156	0	4.41568e+07	4.2183e+07
725	256.904	0.33735						S281	1	no matches	0	no matches	0	no matches	0	no matches	0	no matches	0	no matches	0				0.027027	1.63689e+07	9.82607e+06	3.28557e+06	0.027027	1.85039e+07	9.8329e+06	4.06033e+06	1.0007	0.134699	0	ND	ND
858	257.136	4.62394						S336	1	no matches	0	no matches	0	no matches	0	no matches	0	no matches	0	no matches	0				0	5.5797e+06	5.16039e+06	190215	0	5.81512e+06	5.22277e+06	221247	1.01209	0.0359829	0	6.00449e+06	5.57022e+06
1443	257.136	5.58068						S567	1	no matches	0	no matches	0	no matches	0	no matches	0	no matches	0	no matches	0				0.027027	1.60336e+06	1.21664e+06	219198	0	1.61662e+06	1.23769e+06	200415	1.0173	0.139782	0	1.87712e+06	1.46873e+06
298	257.143	6.67874						S114	1	no matches	0	no matches	0	no matches	0	no matches	0	no matches	0	no matches	0				0	7.51747e+07	6.10381e+07	6.23892e+06	0	7.09173e+07	5.86858e+07	7.36657e+06	0.961462	0.0448941	0	5.60223e+07	5.30927e+07
998	257.147	0.423118						S395	1	no matches	0	no matches	0	no matches	0	no matches	0	no matches	0	no matches	0				0.351351	4.56327e+06	2.04857e+06	896972	0.432432	4.06175e+06	2.01109e+06	831278	0.981706	0.0673809	0	ND	ND
952	257.172	5.99556						S376	1	no matches	0	no matches	0	no matches	0	no matches	0	no matches	0	no matches	0				0	3.39947e+06	3.03899e+06	168943	0	3.43201e+06	3.05409e+06	153787	1.00497	0.0345806	0	3.38003e+06	3.15103e+06
4884	257.173	5.65864						S1123	1	no matches	0	no matches	0	no matches	0	no matches	0	no matches	0	no matches	0				0.621622	1.23877e+06	1.05397e+06	126173	0.675676	1.20258e+06	1.08986e+06	112848	1.03405		3	1.2171e+06	1.07377e+06
1290	257.222	5.36746						S509	1	no matches	0	no matches	0	no matches	0	no matches	0	no matches	0	no matches	0				0	3.63195e+06	3.34777e+06	107708	0	3.5083e+06	3.27091e+06	114927	0.977042	0.0124202	0	3.32541e+06	3.20663e+06
53	258.899	0.361106						S25	1	no matches	0	no matches	0	no matches	0	no matches	0	no matches	0	no matches	0				0.027027	7.12425e+07	5.72727e+07	7.88235e+06	0.135135	7.40431e+07	5.68159e+07	7.86565e+06	0.992025	0.0214637	0	ND	ND
4635	259.092	0.697561						S1090	1	no matches	0	no matches	0	no matches	0	no matches	0	no matches	0	no matches	0				0.27027	9.37537e+06	2.4454e+06	2.29688e+06	0.486486	7.04762e+06	1.82993e+06	1.60592e+06	0.748315	0.0650507	0	ND	ND
1920	259.152	3.85141						S708	1	no matches	0	no matches	0	no matches	0	no matches	0	no matches	0	no matches	0				0.0540541	2.49628e+06	2.33096e+06	95207.1	0.027027	2.55345e+06	2.28081e+06	169995	0.978485	0.0415442	0	2.53671e+06	2.37534e+06
426	259.19	8.07857						S161	1	no matches	0	no matches	0	no matches	0	no matches	0	no matches	0	no matches	0				0	1.29775e+07	1.17362e+07	648371	0	1.24329e+07	1.1582e+07	477983	0.986864	0.0460193	0	1.24374e+07	1.17762e+07
1097	259.202	3.81984						S425	1	no matches	0	no matches	0	no matches	0	no matches	0	no matches	0	no matches	0				0	4.09872e+06	3.79091e+06	160472	0	3.98842e+06	3.71079e+06	551549	0.978864	0.0350968	0	4.12164e+06	3.959e+06
2899	259.202	3.56432						S864	1	no matches	0	no matches	0	no matches	0	no matches	0	no matches	0	no matches	0				0.324324	496814	387608	44197.5	0.324324	503692	387674	49354.1	1.00017	0.0580222	1	ND	ND
1575	260.186	4.73482						S614	1	no matches	0	no matches	0	no matches	0	no matches	0	no matches	0	no matches	0				0	2.17629e+06	1.80475e+06	150227	0	2.05732e+06	1.81105e+06	136371	1.00349	0.049501	0	1.60183e+06	1.53343e+06
1036	260.233	4.02139						S406	1	no matches	0	no matches	0	no matches	0	no matches	0	no matches	0	no matches	0				0	3.08553e+06	2.86006e+06	102602	0	3.15831e+06	2.83789e+06	252034	0.992247	0.0396426	0	3.16343e+06	3.02919e+06
389	260.897	0.361432						S148	1	no matches	0	no matches	0	no matches	0	no matches	0	no matches	0	no matches	0				0.027027	1.00263e+07	7.90404e+06	1.16017e+06	0.135135	1.03946e+07	7.88182e+06	1.20083e+06	0.997189	0.0319848	0	ND	ND
4749	260.972	0.693777						S1107	1	no matches	0	no matches	0	no matches	0	no matches	0	no matches	0	no matches	0				0.189189	2.42967e+06	1.37638e+06	516220	0.351351	2.32861e+06	1.22991e+06	390396	0.893578	0.0351522	0	ND	ND
2469	260.993	0.707156						S818	1	no matches	0	no matches	0	no matches	0	no matches	0	no matches	0	no matches	0				0.324324	2.18542e+06	1.12592e+06	432972	0.513514	1.8938e+06	974993	353534	0.865956	0.06032	0	ND	ND
367	261.11	5.90699						S139	1	no matches	0	no matches	0	no matches	0	no matches	0	no matches	0	no matches	0				0	1.69005e+07	1.55509e+07	550803	0	1.76956e+07	1.55586e+07	820002	1.0005	0.0360203	0	1.75324e+07	1.74556e+07
7266	261.127	4.69321						S1212	1	no matches	0	no matches	0	no matches	0	no matches	0	no matches	0	no matches	0				0.702703	3.64399e+06	1.49858e+06	1.00261e+06	0.783784	1.47346e+06	1.0634e+06	310568	0.709604		2	ND	ND
994	261.131	2.728						S392	1	no matches	0	no matches	0	no matches	0	no matches	0	no matches	0	no matches	0				0	1.82123e+07	2.60748e+06	3.33846e+06	0	6.04689e+07	3.36454e+06	9.66024e+06	1.29034	0.039048	0	1.77174e+06	1.54576e+06
2490	261.145	2.83428						S824	1	no matches	0	no matches	0	no matches	0	no matches	0	no matches	0	no matches	0				0.027027	3.96015e+06	1.73921e+06	774571	0.135135	3.04348e+06	1.39284e+06	594355	0.800846	0.0333128	0	ND	ND
2922	261.145	2.71809						S869	1	no matches	0	no matches	0	no matches	0	no matches	0	no matches	0	no matches	0				0.351351	1.10958e+06	450285	297494	0.513514	1.26895e+06	454305	292173	1.00893		2	ND	ND
620	261.217	4.86913						S242	1	no matches	0	no matches	0	no matches	0	no matches	0	no matches	0	no matches	0				0	7.61526e+06	6.84373e+06	443380	0	7.35526e+06	6.80683e+06	411539	0.994607	0.0296835	0	6.61328e+06	5.99013e+06
901	261.242	8.70407						S356	1	no matches	0	no matches	0	no matches	0	no matches	0	no matches	0	no matches	0				0.027027	4.65858e+06	3.94155e+06	564861	0	4.77965e+06	4.06693e+06	590506	1.03181	0.0991442	0	4.00164e+06	3.75449e+06
2234	262.165	1.13364						S771	1	no matches	0	no matches	0	no matches	0	no matches	0	no matches	0	no matches	0				0.027027	2.85999e+06	1.6053e+06	493566	0.135135	2.9206e+06	1.66837e+06	463093	1.03929	0.0475673	0	ND	ND
2220	262.201	4.58925						S767	1	no matches	0	no matches	0	no matches	0	no matches	0	no matches	0	no matches	0				0	1.65573e+06	1.45482e+06	77321.5	0.027027	1.68024e+06	1.44556e+06	113553	0.993635	0.0378707	0	1.52344e+06	1.43407e+06
556	262.238	5.70514						S215	1	no matches	0	no matches	0	no matches	0	no matches	0	no matches	0	no matches	0				0	5.87749e+06	5.61138e+06	124852	0	5.86187e+06	5.55793e+06	152491	0.990476	0.0225896	0	5.49859e+06	5.37379e+06
1854	263.034	2.82901						S695	1	no matches	0	no matches	0	no matches	0	no matches	0	no matches	0	no matches	0				0.027027	2.37407e+06	1.57774e+06	374357	0.135135	2.42088e+06	1.74197e+06	360220	1.10409	0.0482034	0	ND	ND
3969	263.2	7.67076						S1033	1	no matches	0	no matches	0	no matches	0	no matches	0	no matches	0	no matches	0				0.459459	2.43928e+06	1.35136e+06	401908	0.675676	2.03439e+06	1.44821e+06	339245	1.07167		2	ND	ND
2071	264.181	4.12444						S740	1	no matches	0	no matches	0	no matches	0	no matches	0	no matches	0	no matches	0				0	1.62924e+06	1.4383e+06	79843.6	0	1.59528e+06	1.42127e+06	124119	0.988154	0.0529489	0	1.49518e+06	1.40446e+06
838	264.217	6.65586						S327	1	no matches	0	no matches	0	no matches	0	no matches	0	no matches	0	no matches	0				0	3.75975e+06	3.39184e+06	169099	0	3.70272e+06	3.41141e+06	161245	1.00577	0.044558	0	3.75922e+06	3.57426e+06
1147	264.253	8.32596						S453	1	no matches	0	no matches	0	no matches	0	no matches	0	no matches	0	no matches	0				0	3.97714e+06	3.53349e+06	281508	0	4.11317e+06	3.58181e+06	297247	1.01368	0.117497	0	3.46334e+06	3.33316e+06
5687	265.105	6.38238						S1162	1	no matches	0	no matches	0	no matches	0	no matches	0	no matches	0	no matches	0				0.675676	246372	168561	43541.5	0.756757	226551	180182	31692	1.06894		2	273526	222233
701	265.105	6.22457						S275	1	no matches	0	no matches	0	no matches	0	no matches	0	no matches	0	no matches	0				0	3.8395e+06	2.70004e+06	483265	0	3.86332e+06	2.6828e+06	491222	0.993616	0.168843	0	4.76039e+06	3.6063e+06
5994	265.118	3.14786						S1171	1	no matches	0	no matches	0	no matches	0	no matches	0	no matches	0	no matches	0				0.72973	2.05932e+06	979846	470431	0.72973	2.49398e+06	1.10558e+06	667367	1.12832		4	ND	ND
1826	265.143	6.42014						S691	1	no matches	0	no matches	0	no matches	0	no matches	0	no matches	0	no matches	0				0	1.8626e+06	1.61511e+06	117859	0	1.81254e+06	1.61735e+06	116193	1.00139	0.0767844	0	1.71725e+06	1.65729e+06
1629	265.153	4.68495						S629	1	no matches	0	no matches	0	no matches	0	no matches	0	no matches	0	no matches	0				0	1.26442e+06	1.04637e+06	86169.2	0	1.36263e+06	1.09183e+06	110984	1.04345	0.0680884	0	1.39681e+06	1.32197e+06
2035	265.18	7.11425						S733	1	no matches	0	no matches	0	no matches	0	no matches	0	no matches	0	no matches	0				0	2.47255e+06	1.93604e+06	301532	0.027027	2.64967e+06	1.93572e+06	315229	0.999835	0.166883	0	1.84532e+06	1.55817e+06
1494	266.173	5.95441						S589	1	no matches	0	no matches	0	no matches	0	no matches	0	no matches	0	no matches	0				0	2.43991e+06	1.10498e+06	247046	0	4.48137e+06	1.20055e+06	580795	1.08649	0.115515	0	2.06348e+06	1.39885e+06
964	266.196	4.18736						S383	1	no matches	0	no matches	0	no matches	0	no matches	0	no matches	0	no matches	0				0	6.29107e+06	4.82898e+06	709849	0.027027	6.05895e+06	4.72966e+06	674624	0.979432	0.168364	0	6.60652e+06	5.54346e+06
171	266.233	6.67612						S67	1	no matches	0	no matches	0	no matches	0	no matches	0	no matches	0	no matches	0				0	3.8877e+07	3.01685e+07	2.34754e+06	0	3.43744e+07	3.05973e+07	1.66395e+06	1.01421	0.0212636	0	3.28796e+07	3.09029e+07
1449	267.195	5.95116						S569	1	no matches	0	no matches	0	no matches	0	no matches	0	no matches	0	no matches	0				0	1.87348e+06	1.60767e+06	126448	0	1.8437e+06	1.62145e+06	89900.3	1.00857	0.0779753	0	1.66254e+06	1.6193e+06
173	268.082	8.28309						S68	1	no matches	0	no matches	0	no matches	0	no matches	0	no matches	0	no matches	0				0	2.00884e+07	1.53539e+07	2.52263e+06	0	2.13229e+07	1.51926e+07	2.60844e+06	0.989495	0.126751	0	2.23906e+07	1.79763e+07
1486	268.104	0.739346						S584	1	no matches	0	no matches	0	no matches	0	no matches	0	no matches	0	no matches	0				0.027027	5.86823e+06	3.03571e+06	1.10639e+06	0.135135	5.98736e+06	2.72881e+06	1.11549e+06	0.898903	0.0755194	0	ND	ND
247	268.154	6.28889						S97	1	no matches	0	no matches	0	no matches	0	no matches	0	no matches	0	no matches	0				0	1.55322e+07	1.16828e+07	2.16537e+06	0	1.68858e+07	1.1688e+07	2.21612e+06	1.00045	0.191216	0	1.65696e+07	1.38924e+07
6917	268.212	3.35194						S1206	1	no matches	0	no matches	0	no matches	0	no matches	0	no matches	0	no matches	0				0.72973	3.64026e+06	2.99756e+06	444710	0.72973	3.2645e+06	2.81123e+06	309882	0.93784		4	ND	ND
2628	268.212	4.88472						S841	1	no matches	0	no matches	0	no matches	0	no matches	0	no matches	0	no matches	0				0	706207	568141	56673.4	0	699145	565431	47852.2	0.995231	0.0292829	0	588585	559997
2672	268.212	5.09345						S843	1	no matches	0	no matches	0	no matches	0	no matches	0	no matches	0	no matches	0				0	920921	626440	98906.3	0	1.40413e+06	651681	167262	1.04029	0.177272	0	677071	558426
3381	268.263	8.08689						S931	1	no matches	0	no matches	0	no matches	0	no matches	0	no matches	0	no matches	0				0.027027	1.71215e+06	1.35888e+06	284212	0	1.77633e+06	1.30847e+06	310302	0.962905	0.335746	0	1.11517e+06	974785
22	268.275	7.05289						S10	1	no matches	0	no matches	0	no matches	0	no matches	0	no matches	0	no matches	0				0	1.65829e+08	1.47004e+08	6.93468e+06	0	1.65304e+08	1.47573e+08	8.65492e+06	1.00387	0.0607843	0	1.57492e+08	1.46993e+08
2241	268.998	2.82979						S772	1	no matches	0	no matches	0	no matches	0	no matches	0	no matches	0	no matches	0				0.027027	2.0266e+06	1.28983e+06	355610	0.135135	2.01493e+06	1.42564e+06	351004	1.10529	0.0370541	0	ND	ND
471	269.088	0.889876						S182	1	no matches	0	no matches	0	no matches	0	no matches	0	no matches	0	no matches	0				0.0540541	3.10211e+07	1.51107e+07	8.63121e+06	0.135135	3.32599e+07	1.26942e+07	9.22682e+06	0.840078	0.0220601	0	ND	ND
3375	269.126	2.74086						S929	1	no matches	0	no matches	0	no matches	0	no matches	0	no matches	0	no matches	0				0.162162	4.67675e+06	1.21539e+06	1.08638e+06	0.378378	5.50013e+06	1.74978e+06	1.35309e+06	1.43968	0.0378522	0	ND	ND
663	269.173	6.65562						S257	1	no matches	0	no matches	0	no matches	0	no matches	0	no matches	0	no matches	0				0	4.06449e+06	3.50467e+06	300304	0.027027	4.406e+06	3.55006e+06	314907	1.01295	0.0424497	0	4.09509e+06	3.8438e+06
8448	269.245	8.66659						S1225	1	no matches	0	no matches	0	no matches	0	no matches	0	no matches	0	no matches	0				0.621622	3.22638e+06	1.96195e+06	655525	0.621622	3.10593e+06	1.99825e+06	685899	1.0185		3	2.8641e+06	2.8641e+06
464	269.247	8.08443						S178	1	no matches	0	no matches	0	no matches	0	no matches	0	no matches	0	no matches	0				0	1.11917e+07	1.02951e+07	521194	0	1.11015e+07	1.03346e+07	466142	1.00384	0.0646837	0	1.03836e+07	1.01195e+07
354	270.279	9.07834						S134	1	no matches	0	no matches	0	no matches	0	no matches	0	no matches	0	no matches	0				0.027027	9.53641e+06	5.4174e+06	1.77673e+06	0.027027	1.07458e+07	5.85829e+06	2.1758e+06	1.08139	0.409307	0	8.7951e+06	5.98073e+06
457	270.315	7.33294						S173	1	no matches	0	no matches	0	no matches	0	no matches	0	no matches	0	no matches	0				0	9.97579e+06	8.57561e+06	419032	0	9.42832e+06	8.56781e+06	372799	0.99909	0.0388903	0	8.98049e+06	8.69498e+06
193	270.315	8.17967						S76	1	no matches	0	no matches	0	no matches	0	no matches	0	no matches	0	no matches	0				0	2.23762e+07	1.93779e+07	1.17745e+06	0	2.16506e+07	1.92858e+07	1.03387e+06	0.995248	0.0601156	0	2.0007e+07	1.97648e+07
2177	271.087	6.41547						S759	1	no matches	0	no matches	0	no matches	0	no matches	0	no matches	0	no matches	0				0.0540541	1.50588e+06	858966	274152	0.135135	7.03601e+06	1.13086e+06	1.22148e+06	1.31653	0.0343531	0	ND	ND
3667	271.087	6.68589						S979	1	no matches	0	no matches	0	no matches	0	no matches	0	no matches	0	no matches	0				0.243243	2.35173e+06	579045	415025	0.297297	1.38857e+06	557335	268069	0.962508	0.165736	1	ND	ND
3756	271.107	5.97498						S998	1	no matches	0	no matches	0	no matches	0	no matches	0	no matches	0	no matches	0				0.162162	2.22026e+06	1.01636e+06	451998	0.216216	2.01967e+06	1.12396e+06	398113	1.10586	0.0598921	0	ND	ND
1317	271.133	7.24172						S519	1	no matches	0	no matches	0	no matches	0	no matches	0	no matches	0	no matches	0				0	1.93213e+06	1.69535e+06	104474	0	1.84351e+06	1.68476e+06	90810.2	0.993752	0.0272917	0	1.74148e+06	1.63323e+06
1141	271.152	4.22213						S448	1	no matches	0	no matches	0	no matches	0	no matches	0	no matches	0	no matches	0				0	4.37196e+06	3.91337e+06	155330	0	4.37598e+06	3.92093e+06	159095	1.00193	0.0566403	0	4.10458e+06	4.05972e+06
19	271.188	6.68001						S8	1	no matches	0	no matches	0	no matches	0	no matches	0	no matches	0	no matches	0				0	2.4255e+08	1.80481e+08	1.32954e+07	0	2.09704e+08	1.82404e+08	9.82158e+06	1.01065	0.0389678	0	2.27301e+08	2.11224e+08
6528	271.189	6.36531						S1194	1	no matches	0	no matches	0	no matches	0	no matches	0	no matches	0	no matches	0				0.513514	1.5667e+06	986484	294938	0.621622	1.57495e+06	1.11508e+06	306769	1.13035		3	ND	ND
4827	271.202	3.51214						S1116	1	no matches	0	no matches	0	no matches	0	no matches	0	no matches	0	no matches	0				0.351351	2.46561e+06	2.0315e+06	190492	0.324324	2.41626e+06	1.99331e+06	298224	0.981203	0.014241	1	2.37766e+06	2.22183e+06
1182	271.227	8.05441						S467	1	no matches	0	no matches	0	no matches	0	no matches	0	no matches	0	no matches	0				0	6.14638e+06	5.42184e+06	582706	0	6.48599e+06	5.33884e+06	542077	0.984692	0.126279	0	5.61522e+06	4.69196e+06
1101	272.185	6.38592						S427	1	no matches	0	no matches	0	no matches	0	no matches	0	no matches	0	no matches	0				0	2.34432e+06	2.0635e+06	128164	0	2.19216e+06	2.05703e+06	82468.9	0.996864	0.0491463	0	2.00226e+06	1.99642e+06
6077	272.222	6.88089						S1178	1	no matches	0	no matches	0	no matches	0	no matches	0	no matches	0	no matches	0				0.783784	1.19745e+06	781422	176345	0.702703	2.168e+06	912790	427950	1.16811		4	1.23262e+06	992533
1878	272.222	6.40196						S699	1	no matches	0	no matches	0	no matches	0	no matches	0	no matches	0	no matches	0				0.297297	1.81404e+06	1.46505e+06	153658	0.27027	1.83228e+06	1.48613e+06	172776	1.01439	0.0971172	1	1.56637e+06	1.33536e+06
1690	272.258	7.16408						S650	1	no matches	0	no matches	0	no matches	0	no matches	0	no matches	0	no matches	0				0.0540541	6.08138e+07	4.81208e+06	1.18441e+07	0.027027	6.46883e+06	1.75989e+06	917569	0.365724	0.0578642	0	1.24555e+06	1.15584e+06
851	272.258	6.53007						S333	1	no matches	0	no matches	0	no matches	0	no matches	0	no matches	0	no matches	0				0	3.02138e+06	2.75266e+06	140855	0	3.09213e+06	2.81346e+06	121998	1.02209	0.0389741	0	2.99273e+06	2.81498e+06
7026	273.084	0.554921						S1209	1	no matches	0	no matches	0	no matches	0	no matches	0	no matches	0	no matches	0				0.540541	1.94978e+06	1.11463e+06	486470	0.756757	2.45315e+06	1.14459e+06	619784	1.02688		3	ND	ND
912	273.109	6.98406						S362	1	no matches	0	no matches	0	no matches	0	no matches	0	no matches	0	no matches	0				0	2.82454e+06	1.98918e+06	320748	0	2.51874e+06	1.93805e+06	283587	0.974294	0.134125	0	2.81418e+06	2.37584e+06
230	273.167	4.40632						S92	1	no matches	0	no matches	0	no matches	0	no matches	0	no matches	0	no matches	0				0	4.55349e+07	3.64777e+07	1.84636e+06	0	4.6227e+07	3.655e+07	2.0351e+06	1.00198	0.0451229	0	3.9356e+07	3.65369e+07
845	273.185	8.17306						S330	1	no matches	0	no matches	0	no matches	0	no matches	0	no matches	0	no matches	0				0	4.3983e+06	3.72075e+06	255081	0	4.23928e+06	3.78438e+06	276781	1.0171	0.0907221	0	3.77978e+06	3.62654e+06
2391	273.253	6.23304						S801	1	no matches	0	no matches	0	no matches	0	no matches	0	no matches	0	no matches	0				0	1.93927e+06	1.15581e+06	176899	0.027027	1.06367e+07	1.50628e+06	1.66476e+06	1.30322	0.089773	0	2.58521e+06	1.42385e+06
3198	273.464	0.298901						S889	1	no matches	0	no matches	0	no matches	0	no matches	0	no matches	0	no matches	0				0.648649	6.97756e+06	3.72884e+06	1.49374e+06	0.513514	6.17836e+06	3.52861e+06	1.62079e+06	0.946304		3	2.63816e+06	1.62698e+06
1939	274.116	1.09013						S713	1	no matches	0	no matches	0	no matches	0	no matches	0	no matches	0	no matches	0				0.027027	2.91132e+06	1.59373e+06	474025	0.162162	2.306e+06	1.72919e+06	312421	1.08499	0.0381687	0	ND	ND
1609	274.238	6.06996						S622	1	no matches	0	no matches	0	no matches	0	no matches	0	no matches	0	no matches	0				0	1.7725e+06	1.53869e+06	117436	0	1.81707e+06	1.54321e+06	138954	1.00294	0.0701973	0	1.74229e+06	1.60304e+06
75	274.873	0.362109						S30	1	no matches	0	no matches	0	no matches	0	no matches	0	no matches	0	no matches	0				0.027027	6.817e+07	3.88325e+07	1.12583e+07	0.135135	6.72573e+07	3.98044e+07	1.16695e+07	1.02503	0.0235722	0	ND	ND
1175	275.117	5.91536						S464	1	no matches	0	no matches	0	no matches	0	no matches	0	no matches	0	no matches	0				0	2.33907e+06	1.98898e+06	130303	0	2.21445e+06	1.9712e+06	145900	0.99106	0.0248012	0	2.34057e+06	2.13743e+06
1992	275.171	0.444241						S726	1	no matches	0	no matches	0	no matches	0	no matches	0	no matches	0	no matches	0				0.405405	4.67152e+06	1.48558e+06	963432	0.432432	4.78297e+06	2.25022e+06	1.25138e+06	1.51471	0.0652023	0	ND	ND
2415	275.258	8.70071						S806	1	no matches	0	no matches	0	no matches	0	no matches	0	no matches	0	no matches	0				0.297297	894454	462418	172197	0.324324	703855	422120	145275	0.912852		3	498060	429885
2066	276.119	0.480095						S737	1	no matches	0	no matches	0	no matches	0	no matches	0	no matches	0	no matches	0				0.405405	2.27119e+06	1.58232e+06	435518	0.297297	5.39209e+06	1.69575e+06	993713	1.07169	0.0956273	0	ND	ND
362	276.871	0.362397						S137	1	no matches	0	no matches	0	no matches	0	no matches	0	no matches	0	no matches	0				0.0540541	1.45005e+07	8.26692e+06	2.38939e+06	0.162162	1.42948e+07	8.5904e+06	2.31747e+06	1.03913	0.0339764	0	ND	ND
1118	277.04	5.65806						S437	1	no matches	0	no matches	0	no matches	0	no matches	0	no matches	0	no matches	0				0	2.34756e+06	1.98183e+06	145611	0	2.34755e+06	1.99364e+06	140352	1.00596	0.0819311	0	2.35855e+06	2.24326e+06
2302	277.105	4.9804						S786	1	no matches	0	no matches	0	no matches	0	no matches	0	no matches	0	no matches	0				0.0540541	1.16598e+06	823306	124733	0	960724	824010	65126.4	1.00085	0.0246208	0	974321	863019
2806	277.105	2.73432						S852	1	no matches	0	no matches	0	no matches	0	no matches	0	no matches	0	no matches	0				0.486486	966059	192407	239184	0.513514	3.07791e+06	274846	701372	1.42846	0.0490477	0	80709.9	80709.9
244	277.201	7.32401						S95	1	no matches	0	no matches	0	no matches	0	no matches	0	no matches	0	no matches	0				0	1.99893e+07	1.53843e+07	2.15839e+06	0	1.93624e+07	1.53704e+07	2.0449e+06	0.999095	0.124402	0	1.85069e+07	1.71103e+07
1904	278.196	4.5097						S704	1	no matches	0	no matches	0	no matches	0	no matches	0	no matches	0	no matches	0				0	2.35497e+06	2.11859e+06	120258	0	2.40912e+06	2.09463e+06	132598	0.988692	0.062789	0	2.39272e+06	2.22032e+06
4072	278.196	3.58905						S1048	1	no matches	0	no matches	0	no matches	0	no matches	0	no matches	0	no matches	0				0.648649	1.61551e+06	1.23232e+06	145394	0.513514	1.51984e+06	1.192e+06	224554	0.967276		2	ND	ND
2484	278.573	0.570741						S823	1	no matches	0	no matches	0	no matches	0	no matches	0	no matches	0	no matches	0				0.135135	4.27993e+06	2.4807e+06	940133	0.135135	6.13934e+06	2.78344e+06	1.13348e+06	1.12204	0.0523366	0	ND	ND
581	279.006	2.82892						S226	1	no matches	0	no matches	0	no matches	0	no matches	0	no matches	0	no matches	0				0.027027	1.40973e+07	8.83231e+06	2.75327e+06	0.0810811	1.44867e+07	9.26071e+06	3.39816e+06	1.0485	0.0266522	0	ND	ND
689	279.093	6.38183						S270	1	no matches	0	no matches	0	no matches	0	no matches	0	no matches	0	no matches	0				0	3.81584e+06	3.55488e+06	126103	0	4.01609e+06	3.60963e+06	160566	1.0154	0.0489513	0	3.88179e+06	3.87938e+06
4974	279.134	2.40299						S1130	1	no matches	0	no matches	0	no matches	0	no matches	0	no matches	0	no matches	0				0.648649	1.57387e+06	1.08562e+06	198735	0.675676	1.40563e+06	1.06705e+06	245784	0.982895		4	ND	ND
3623	279.171	3.65485						S969	1	no matches	0	no matches	0	no matches	0	no matches	0	no matches	0	no matches	0				0.486486	2.05419e+06	1.00876e+06	421760	0.540541	1.47333e+06	905151	234980	0.897291	0.0517482	0	ND	ND
1303	279.18	5.11872						S512	1	no matches	0	no matches	0	no matches	0	no matches	0	no matches	0	no matches	0				0	2.4144e+06	1.87057e+06	285085	0	2.43472e+06	1.84461e+06	289245	0.986121	0.15633	0	2.46639e+06	2.12783e+06
3050	279.18	4.88005						S882	1	no matches	0	no matches	0	no matches	0	no matches	0	no matches	0	no matches	0				0.27027	221114	130322	35682.4	0.351351	192978	130471	30640.4	1.00114	0.261348	0	215020	197305
9332	279.232	8.56881						S1236	1	no matches	0	no matches	0	no matches	0	no matches	0	no matches	0	no matches	0				0.675676	3.71136e+06	2.57755e+06	675722	0.756757	3.18779e+06	2.53854e+06	309807	0.984867		3	ND	ND
3463	279.645	8.68028						131	2	no matches	0	no matches	0	no matches	0	no matches	0	no matches	0	no matches	0				0.837838	2.14894e+06	1.34091e+06	457807	0.810811	3.17044e+06	2.44283e+06	586227	1.82177		2	ND	ND
5447	279.646	8.68936						131	2	no matches	0	no matches	0	no matches	0	no matches	0	no matches	0	no matches	0				0.621622	3.24631e+06	2.1369e+06	665340	0.72973	3.44609e+06	2.30256e+06	583588	1.07752		2	ND	ND
2143	279.686	2.7311						S750	1	no matches	0	no matches	0	no matches	0	no matches	0	no matches	0	no matches	0				0.027027	4.28931e+06	2.54207e+06	774653	0.135135	4.92055e+06	2.50978e+06	969713	0.987297	0.0313427	0	ND	ND
2583	280.176	3.17386						S835	1	no matches	0	no matches	0	no matches	0	no matches	0	no matches	0	no matches	0				0.216216	1.89558e+06	1.44474e+06	188537	0.351351	1.99334e+06	1.47745e+06	212125	1.02264	0.169842	0	1.77698e+06	1.76287e+06
8956	280.176	3.29438						S1231	1	no matches	0	no matches	0	no matches	0	no matches	0	no matches	0	no matches	0				0.810811	2.20676e+06	1.34807e+06	530514	0.810811	2.00016e+06	1.1637e+06	582083	0.863237		3	ND	ND
1332	280.212	5.57869						S523	1	no matches	0	no matches	0	no matches	0	no matches	0	no matches	0	no matches	0				0	1.717e+06	1.22357e+06	242116	0	1.62898e+06	1.23334e+06	216522	1.00799	0.192688	0	1.8672e+06	1.60874e+06
592	280.212	4.62017						S230	1	no matches	0	no matches	0	no matches	0	no matches	0	no matches	0	no matches	0				0	1.01204e+07	9.33644e+06	267569	0	1.0676e+07	9.44798e+06	394359	1.01195	0.00933971	0	9.89402e+06	9.73957e+06
1644	280.248	5.99196						S636	1	no matches	0	no matches	0	no matches	0	no matches	0	no matches	0	no matches	0				0	1.48106e+06	1.12785e+06	107932	0	1.41076e+06	1.16512e+06	122314	1.03304	0.0450299	0	1.48778e+06	1.38689e+06
4126	280.248	5.79494						S1059	1	no matches	0	no matches	0	no matches	0	no matches	0	no matches	0	no matches	0				0.702703	590258	505228	56358.8	0.702703	589085	498579	49687.1	0.986839		3	601099	601099
863	280.248	6.67361						S339	1	no matches	0	no matches	0	no matches	0	no matches	0	no matches	0	no matches	0				0	4.98424e+06	4.02271e+06	289527	0	4.89339e+06	4.06177e+06	279785	1.00971	0.0235975	0	4.39346e+06	4.32085e+06
797	280.263	8.48339						S310	1	no matches	0	no matches	0	no matches	0	no matches	0	no matches	0	no matches	0				0	6.66864e+06	5.56463e+06	482289	0	6.6772e+06	5.50783e+06	399063	0.989792	0.0536916	0	5.63419e+06	5.4521e+06
390	280.263	8.97881						S149	1	no matches	0	no matches	0	no matches	0	no matches	0	no matches	0	no matches	0				0	8.44799e+06	6.05036e+06	566054	0	8.60184e+06	6.02694e+06	614078	0.996129	0.0600798	0	6.17685e+06	5.97178e+06
666	281.295	7.48071						S259	1	no matches	0	no matches	0	no matches	0	no matches	0	no matches	0	no matches	0				0	6.14657e+06	5.69394e+06	229804	0	6.13547e+06	5.67524e+06	231643	0.996717	0.0445044	0	5.70095e+06	5.54291e+06
2379	282.006	0.730373						S796	1	no matches	0	no matches	0	no matches	0	no matches	0	no matches	0	no matches	0				0.027027	2.53142e+06	1.3598e+06	444664	0.135135	3.41092e+06	1.46414e+06	597936	1.07673	0.0559293	0	ND	ND
962	282.17	7.09894						S381	1	no matches	0	no matches	0	no matches	0	no matches	0	no matches	0	no matches	0				0	2.31816e+06	1.69842e+06	302479	0	2.30095e+06	1.7169e+06	337736	1.01088	0.156359	0	2.25601e+06	1.9624e+06
4096	282.204	6.23878						S1054	1	no matches	0	no matches	0	no matches	0	no matches	0	no matches	0	no matches	0				0.702703	996393	755905	114240	0.72973	7.56952e+06	1.69916e+06	2.13412e+06	2.24785		3	1.47803e+06	1.47803e+06
1442	282.228	3.84091						S566	1	no matches	0	no matches	0	no matches	0	no matches	0	no matches	0	no matches	0				0	3.41032e+06	3.07036e+06	155795	0	3.33779e+06	2.97653e+06	419446	0.969441	0.0664527	0	3.33892e+06	3.21668e+06
359	282.254	6.65862						S135	1	no matches	0	no matches	0	no matches	0	no matches	0	no matches	0	no matches	0				0	1.58636e+07	1.39229e+07	705924	0	1.72422e+07	1.42623e+07	930586	1.02438	0.0316729	0	1.56863e+07	1.53331e+07
1637	283.019	0.434994						S633	1	no matches	0	no matches	0	no matches	0	no matches	0	no matches	0	no matches	0				0.0540541	1.11244e+07	2.12338e+06	1.88561e+06	0.162162	5.94531e+06	2.325e+06	1.4774e+06	1.09495	0.0483159	0	ND	ND
2025	283.05	4.50334						S731	1	no matches	0	no matches	0	no matches	0	no matches	0	no matches	0	no matches	0				0	1.86779e+06	1.20902e+06	160631	0	1.35554e+06	1.19191e+06	82366.2	0.985845	0.0719576	0	1.3984e+06	1.30487e+06
5588	283.104	1.17475						S1158	1	no matches	0	no matches	0	no matches	0	no matches	0	no matches	0	no matches	0				0.621622	1.00355e+06	568073	146909	0.702703	1.17811e+06	648701	243341	1.14193	0.065138	1	ND	ND
609	283.175	3.00754						S238	1	no matches	0	no matches	0	no matches	0	no matches	0	no matches	0	no matches	0				0	8.22254e+07	6.79882e+06	1.54841e+07	0	3.11609e+08	1.14326e+07	5.07324e+07	1.68156	0.0309197	0	3.01417e+06	2.74073e+06
5985	283.176	2.74887						S1170	1	no matches	0	no matches	0	no matches	0	no matches	0	no matches	0	no matches	0				0.756757	1.05293e+06	755966	206354	0.648649	1.0681e+06	795675	160323	1.05253		4	ND	ND
4678	283.262	8.69124						S1097	1	no matches	0	no matches	0	no matches	0	no matches	0	no matches	0	no matches	0				0.783784	1.27086e+07	3.45721e+06	3.83792e+06	0.756757	4.34947e+06	2.1853e+06	1.23906e+06	0.632098		3	928956	928956
1331	283.717	4.20327						S522	1	no matches	0	no matches	0	no matches	0	no matches	0	no matches	0	no matches	0				0	1.73307e+06	1.53627e+06	97109.8	0	1.93097e+06	1.55202e+06	111708	1.01025	0.0414472	0	1.66577e+06	1.54863e+06
1407	284.058	4.50105						S551	1	no matches	0	no matches	0	no matches	0	no matches	0	no matches	0	no matches	0				0	2.27163e+06	1.45315e+06	204115	0	1.81767e+06	1.39952e+06	144283	0.96309	0.119452	0	2.18723e+06	1.81782e+06
1530	284.099	0.84952						S604	1	no matches	0	no matches	0	no matches	0	no matches	0	no matches	0	no matches	0				0.0810811	6.32015e+06	2.7643e+06	1.37955e+06	0.243243	5.40959e+06	2.58312e+06	1.28699e+06	0.934458	0.0424245	0	ND	ND
1224	284.185	5.90663						S488	1	no matches	0	no matches	0	no matches	0	no matches	0	no matches	0	no matches	0				0	3.67725e+06	3.14679e+06	181179	0	3.56389e+06	3.16847e+06	182484	1.00689	0.0587214	0	3.47744e+06	3.30266e+06
201	284.27	6.85947						S78	1	no matches	0	no matches	0	no matches	0	no matches	0	no matches	0	no matches	0				0	3.50111e+07	3.20937e+07	1.19367e+06	0	3.46941e+07	3.24505e+07	1.12104e+06	1.01112	0.0459502	0	3.42573e+07	3.34302e+07
211	284.306	7.90086						S82	1	no matches	0	no matches	0	no matches	0	no matches	0	no matches	0	no matches	0				0	3.06684e+07	2.71754e+07	1.94898e+06	0	3.07701e+07	2.71488e+07	1.46342e+06	0.999021	0.0544547	0	2.82753e+07	2.52783e+07
850	284.331	7.74156						S332	1	no matches	0	no matches	0	no matches	0	no matches	0	no matches	0	no matches	0				0	1.33901e+07	4.87079e+06	2.82911e+06	0	7.82722e+06	4.01631e+06	1.52328e+06	0.82457	0.25298	0	2.2256e+06	1.88749e+06
3197	284.899	0.317357						S888	1	no matches	0	no matches	0	no matches	0	no matches	0	no matches	0	no matches	0				0.0540541	5.78428e+06	2.68168e+06	1.24408e+06	0.135135	5.34356e+06	3.10473e+06	1.08426e+06	1.15776	0.200364	0	ND	ND
3243	284.935	0.327082						S899	1	no matches	0	no matches	0	no matches	0	no matches	0	no matches	0	no matches	0				0.756757	3.1541e+06	2.19076e+06	643148	0.648649	3.44191e+06	2.10593e+06	751712	0.961279		4	ND	ND
1342	285.094	6.97718						S527	1	no matches	0	no matches	0	no matches	0	no matches	0	no matches	0	no matches	0				0	1.85339e+06	1.63452e+06	111855	0	1.94141e+06	1.65162e+06	104299	1.01046	0.0362212	0	2.06002e+06	1.94244e+06
3657	285.1	2.74162						S976	1	no matches	0	no matches	0	no matches	0	no matches	0	no matches	0	no matches	0				0.756757	2.1137e+06	1.07042e+06	443408	0.72973	2.25175e+06	1.13958e+06	492730	1.06461		4	ND	ND
1558	285.102	7.27094						S609	1	no matches	0	no matches	0	no matches	0	no matches	0	no matches	0	no matches	0				0	2.28983e+06	1.42155e+06	307062	0	1.77698e+06	1.30331e+06	323520	0.916822	0.0268812	0	856458	786127
1593	285.242	8.05226						S619	1	no matches	0	no matches	0	no matches	0	no matches	0	no matches	0	no matches	0				0	4.24639e+06	3.59786e+06	395264	0.027027	4.12681e+06	3.37453e+06	505352	0.937927	0.119655	0	3.68267e+06	3.0555e+06
1630	285.254	6.1101						S630	1	no matches	0	no matches	0	no matches	0	no matches	0	no matches	0	no matches	0				0	1.34193e+06	1.2368e+06	55781.1	0	1.31973e+06	1.22385e+06	55552.7	0.989523	0.037287	0	1.23875e+06	1.21215e+06
1785	285.301	5.50518						S678	1	no matches	0	no matches	0	no matches	0	no matches	0	no matches	0	no matches	0				0	2.06317e+06	1.84737e+06	131326	0	2.245e+06	1.88175e+06	156497	1.01861	0.0819218	0	2.28548e+06	2.11245e+06
1665	286.156	7.57718						S644	1	no matches	0	no matches	0	no matches	0	no matches	0	no matches	0	no matches	0				0	1.35982e+06	1.20336e+06	81972.8	0	1.34485e+06	1.20939e+06	86665	1.00501	0.0888523	0	1.29299e+06	1.20824e+06
4708	286.201	4.40447						S1103	1	no matches	0	no matches	0	no matches	0	no matches	0	no matches	0	no matches	0				0.216216	5.73844e+06	3.3318e+06	779700	0.324324	5.17565e+06	3.31511e+06	877035	0.994989	0.0669993	0	ND	ND
1262	286.237	8.54806						S498	1	no matches	0	no matches	0	no matches	0	no matches	0	no matches	0	no matches	0				0.027027	1.67084e+06	1.22881e+06	246380	0	1.79115e+06	1.23991e+06	270626	1.00903	0.272011	0	1.72393e+06	1.33322e+06
2382	287.009	2.83173						S797	1	no matches	0	no matches	0	no matches	0	no matches	0	no matches	0	no matches	0				0.027027	1.72626e+06	1.09327e+06	297979	0.135135	1.73064e+06	1.21677e+06	295226	1.11297	0.0547002	0	ND	ND
1817	287.063	5.15192						S689	1	no matches	0	no matches	0	no matches	0	no matches	0	no matches	0	no matches	0				0	2.37451e+06	2.03152e+06	116078	0	2.37261e+06	2.04592e+06	129164	1.00709	0.0304871	0	2.39532e+06	2.24342e+06
874	287.14	7.21243						S344	1	no matches	0	no matches	0	no matches	0	no matches	0	no matches	0	no matches	0				0	4.03702e+06	3.63507e+06	187252	0	3.90931e+06	3.63691e+06	208472	1.00051	0.0895237	0	3.57811e+06	3.36994e+06
1080	287.149	6.33959						S421	1	no matches	0	no matches	0	no matches	0	no matches	0	no matches	0	no matches	0				0	2.10408e+06	1.68584e+06	215810	0	2.17105e+06	1.65733e+06	265458	0.983086	0.141616	0	2.04348e+06	1.93223e+06
1752	287.162	6.677						S669	1	no matches	0	no matches	0	no matches	0	no matches	0	no matches	0	no matches	0				0.027027	2.09811e+06	1.40098e+06	176133	0	1.60729e+06	1.39342e+06	109840	0.994598	0.0939253	0	1.57911e+06	1.43237e+06
1120	287.221	8.52414						S439	1	no matches	0	no matches	0	no matches	0	no matches	0	no matches	0	no matches	0				0	3.01959e+06	2.56573e+06	275894	0	2.95988e+06	2.62031e+06	253070	1.02127	0.167403	0	2.48666e+06	2.20209e+06
4651	287.632	8.68581						S1094	1	no matches	0	no matches	0	no matches	0	no matches	0	no matches	0	no matches	0				0.27027	4.22113e+06	2.11858e+06	795147	0.378378	4.07648e+06	2.39856e+06	840594	1.13215		2	ND	ND
931	287.889	0.278402						S369	1	no matches	0	no matches	0	no matches	0	no matches	0	no matches	0	no matches	0				0.675676	1.03344e+06	728467	135741	0.783784	1.08733e+06	722984	280767	0.992474		2	2.77062e+06	1.83347e+06
2511	287.98	0.634795						S825	1	no matches	0	no matches	0	no matches	0	no matches	0	no matches	0	no matches	0				0.27027	2.10961e+06	1.34636e+06	346519	0.405405	1.73866e+06	1.27681e+06	255149	0.948341	0.125682	0	ND	ND
3914	288.026	0.728858						S1026	1	no matches	0	no matches	0	no matches	0	no matches	0	no matches	0	no matches	0				0.540541	1.78521e+06	814150	264836	0.243243	1.79747e+06	910349	411155	1.11816	0.0215007	1	1.73647e+06	1.58416e+06
1886	288.632	8.68755						S702	1	no matches	0	no matches	0	no matches	0	no matches	0	no matches	0	no matches	0				0.0540541	8.38024e+06	4.26633e+06	1.48425e+06	0.27027	8.42001e+06	5.03635e+06	1.85691e+06	1.18049	0.0747683	0	ND	ND
670	288.921	0.333228						S261	1	no matches	0	no matches	0	no matches	0	no matches	0	no matches	0	no matches	0				0.540541	2.90484e+06	1.66285e+06	596484	0.567568	2.31619e+06	1.47657e+06	363193	0.887974	0.0616697	0	ND	ND
1431	289.057	5.8623						S560	1	no matches	0	no matches	0	no matches	0	no matches	0	no matches	0	no matches	0				0.702703	1.13682e+06	800314	218451	0.72973	1.2251e+06	827202	247296	1.0336		2	1.37636e+06	1.06127e+06
897	289.154	7.95936						S353	1	no matches	0	no matches	0	no matches	0	no matches	0	no matches	0	no matches	0				0	5.85967e+06	5.05311e+06	373202	0	6.00282e+06	5.08424e+06	330320	1.00616	0.0440704	0	5.57796e+06	4.84923e+06
3204	289.641	8.9938						S891	1	no matches	0	no matches	0	no matches	0	no matches	0	no matches	0	no matches	0				0.378378	4.68984e+06	3.47974e+06	725771	0.324324	5.54718e+06	3.67876e+06	1.09279e+06	1.05719	0.0235172	1	ND	ND
6129	290.044	4.51275						S1183	1	no matches	0	no matches	0	no matches	0	no matches	0	no matches	0	no matches	0				0.72973	1.62235e+06	1.22294e+06	234079	0.837838	1.64755e+06	1.27033e+06	226179	1.03875		4	ND	ND
4082	290.044	4.418						S1051	1	no matches	0	no matches	0	no matches	0	no matches	0	no matches	0	no matches	0				0.783784	1.72566e+06	1.2448e+06	216778	0.72973	1.55297e+06	1.1472e+06	182072	0.921596		4	ND	ND
591	290.081	5.91699						S229	1	no matches	0	no matches	0	no matches	0	no matches	0	no matches	0	no matches	0				0	6.10097e+06	5.14448e+06	456593	0	6.09625e+06	5.13986e+06	435434	0.999102	0.0858383	0	6.81566e+06	6.11027e+06
6110	290.102	5.66852						S1182	1	no matches	0	no matches	0	no matches	0	no matches	0	no matches	0	no matches	0				0.810811	1.13471e+06	823956	185044	0.72973	1.11299e+06	766498	185272	0.930265		4	ND	ND
1383	290.118	6.14827						S542	1	no matches	0	no matches	0	no matches	0	no matches	0	no matches	0	no matches	0				0	1.32452e+06	1.18082e+06	71778.6	0	1.3091e+06	1.16126e+06	82252.2	0.98343	0.049272	0	1.2857e+06	1.22435e+06
6668	290.142	4.8382						S1201	1	no matches	0	no matches	0	no matches	0	no matches	0	no matches	0	no matches	0				0.594595	600420	304403	148589	0.513514	1.28335e+06	342540	259747	1.12528		2	ND	ND
6920	290.196	3.3276						S1207	1	no matches	0	no matches	0	no matches	0	no matches	0	no matches	0	no matches	0				0.72973	3.10749e+06	1.94901e+06	728383	0.837838	2.84429e+06	2.33349e+06	459077	1.19726		3	ND	ND
134	290.269	6.54326						S54	1	no matches	0	no matches	0	no matches	0	no matches	0	no matches	0	no matches	0				0	3.13389e+07	2.83284e+07	1.43678e+06	0	3.11576e+07	2.90016e+07	1.05144e+06	1.02377	0.0451543	0	3.01987e+07	2.87947e+07
6882	290.284	7.03077						130	3	no matches	0	no matches	0	no matches	0	no matches	0	no matches	0	no matches	0				0.72973	5.88246e+06	5.39947e+06	255445	0.783784	6.44633e+06	5.46064e+06	614682	1.01133		4	6.14774e+06	6.14774e+06
370	290.847	0.363095						S141	1	no matches	0	no matches	0	no matches	0	no matches	0	no matches	0	no matches	0				0.27027	2.34751e+07	8.90742e+06	4.92563e+06	0.297297	2.4437e+07	9.54528e+06	4.99444e+06	1.07161	0.0579119	0	ND	ND
1648	291.07	0.894165						S637	1	no matches	0	no matches	0	no matches	0	no matches	0	no matches	0	no matches	0				0.108108	7.15355e+06	3.75651e+06	1.9535e+06	0.189189	7.44467e+06	3.13746e+06	1.92395e+06	0.835204	0.0257092	0	ND	ND
1129	291.088	5.91848						S441	1	no matches	0	no matches	0	no matches	0	no matches	0	no matches	0	no matches	0				0	2.91563e+06	2.39043e+06	199878	0	2.85792e+06	2.37794e+06	231026	0.994775	0.0246742	0	2.66188e+06	2.51142e+06
4448	291.134	2.66304						S1079	1	no matches	0	no matches	0	no matches	0	no matches	0	no matches	0	no matches	0				0.675676	612543	251766	142733	0.486486	564440	268956	127365	1.06827	0.296253	1	ND	ND
3900	291.134	2.81926						S1024	1	no matches	0	no matches	0	no matches	0	no matches	0	no matches	0	no matches	0				0.351351	1.88895e+06	975127	369130	0.324324	1.91808e+06	993800	379822	1.01915	0.111009	0	ND	ND
1951	291.195	7.65209						S716	1	no matches	0	no matches	0	no matches	0	no matches	0	no matches	0	no matches	0				0	3.03257e+06	2.328e+06	301774	0	2.92464e+06	2.11721e+06	426227	0.909455	0.130214	0	1.36194e+06	1.20798e+06
1340	291.229	8.08481						S526	1	no matches	0	no matches	0	no matches	0	no matches	0	no matches	0	no matches	0				0	2.48362e+06	2.11582e+06	217176	0	2.52829e+06	2.12992e+06	163655	1.00666	0.0713385	0	2.24284e+06	2.09973e+06
2068	292.175	4.42028						S739	1	no matches	0	no matches	0	no matches	0	no matches	0	no matches	0	no matches	0				0	1.86431e+06	1.7061e+06	113278	0.027027	1.89198e+06	1.73669e+06	99217.8	1.01793	0.0273041	0	1.90009e+06	1.80496e+06
813	292.248	6.66777						S319	1	no matches	0	no matches	0	no matches	0	no matches	0	no matches	0	no matches	0				0	4.60393e+06	3.3636e+06	316687	0	4.46582e+06	3.42101e+06	339082	1.01707	0.109397	0	4.48473e+06	4.12104e+06
653	293.174	7.40201						S252	1	no matches	0	no matches	0	no matches	0	no matches	0	no matches	0	no matches	0				0	4.85302e+06	3.79397e+06	414631	0	4.68863e+06	3.7976e+06	378820	1.00096	0.0921796	0	4.76271e+06	4.28254e+06
540	293.196	5.45596						S207	1	no matches	0	no matches	0	no matches	0	no matches	0	no matches	0	no matches	0				0	8.3753e+06	7.99091e+06	168087	0	8.4739e+06	8.01169e+06	227990	1.0026	0.0137297	0	8.28476e+06	8.10849e+06
3852	294.123	6.83441						S1016	1	no matches	0	no matches	0	no matches	0	no matches	0	no matches	0	no matches	0				0.243243	2.09674e+06	880358	474616	0.297297	1.90749e+06	944949	430644	1.07337		4	ND	ND
915	294.227	4.21394						S363	1	no matches	0	no matches	0	no matches	0	no matches	0	no matches	0	no matches	0				0	5.3822e+06	5.00287e+06	206827	0	5.60593e+06	4.95033e+06	333601	0.989499	0.0259396	0	5.28941e+06	5.27061e+06
156	294.227	7.32413						S63	1	no matches	0	no matches	0	no matches	0	no matches	0	no matches	0	no matches	0				0	3.34241e+07	2.60621e+07	3.69569e+06	0	3.19019e+07	2.60241e+07	3.47834e+06	0.998541	0.0974359	0	3.18104e+07	2.94311e+07
133	294.264	6.67534						S53	1	no matches	0	no matches	0	no matches	0	no matches	0	no matches	0	no matches	0				0	5.43459e+07	4.60617e+07	2.69166e+06	0	5.53284e+07	4.63501e+07	2.86988e+06	1.00626	0.0499217	0	5.32933e+07	5.09644e+07
4618	294.939	0.358736						S1087	1	no matches	0	no matches	0	no matches	0	no matches	0	no matches	0	no matches	0				0.405405	4.68869e+06	2.28469e+06	1.04782e+06	0.567568	5.17033e+06	2.54996e+06	1.0375e+06	1.11611	0.0619018	0	ND	ND
4030	295.066	0.575676						S1038	1	no matches	0	no matches	0	no matches	0	no matches	0	no matches	0	no matches	0				0.405405	3.84001e+06	1.60279e+06	913047	0.621622	3.38647e+06	1.28451e+06	890724	0.801422	0.0196391	1	ND	ND
766	295.188	8.32081						S296	1	no matches	0	no matches	0	no matches	0	no matches	0	no matches	0	no matches	0				0.189189	4.90254e+06	3.67287e+06	899197	0.108108	5.1086e+06	3.61351e+06	868678	0.983837	0.204046	0	4.79894e+06	4.29833e+06
304	295.19	7.08591						S116	1	no matches	0	no matches	0	no matches	0	no matches	0	no matches	0	no matches	0				0	1.50633e+07	1.31448e+07	804653	0	1.49933e+07	1.3179e+07	775100	1.0026	0.0682794	0	1.39004e+07	1.3172e+07
5460	296.17	3.29284						S1147	1	no matches	0	no matches	0	no matches	0	no matches	0	no matches	0	no matches	0				0.567568	2.3515e+06	1.56517e+06	333835	0.72973	2.52886e+06	1.657e+06	400796	1.05867		3	2.40385e+06	2.29317e+06
2182	296.207	5.12038						S760	1	no matches	0	no matches	0	no matches	0	no matches	0	no matches	0	no matches	0				0.027027	1.01072e+06	769098	121600	0.027027	992481	766413	120435	0.996509	0.12534	0	1.04173e+06	885627
300	296.243	4.396						S115	1	no matches	0	no matches	0	no matches	0	no matches	0	no matches	0	no matches	0				0	3.2163e+07	2.69606e+07	1.24585e+06	0	3.40191e+07	2.69236e+07	1.66667e+06	0.99863	0.0254628	0	2.72736e+07	2.71436e+07
3722	296.243	5.08991						S990	1	no matches	0	no matches	0	no matches	0	no matches	0	no matches	0	no matches	0				0.027027	1.61768e+06	1.11051e+06	147372	0.189189	2.27569e+06	1.13375e+06	249463	1.02092	0.145969	0	1.21934e+06	1.0584e+06
3249	297.146	8.93045						S903	1	no matches	0	no matches	0	no matches	0	no matches	0	no matches	0	no matches	0				0.162162	4.13602e+06	3.22244e+06	431111	0.189189	4.7022e+06	3.46123e+06	570796	1.0741	0.0515712	1	ND	ND
1965	297.24	8.61143						S718	1	no matches	0	no matches	0	no matches	0	no matches	0	no matches	0	no matches	0				0.216216	3.83903e+06	2.16398e+06	648076	0.216216	4.28358e+06	2.16976e+06	772210	1.00267	0.327033	1	1.23577e+06	1.14305e+06
888	297.24	8.96336						S349	1	no matches	0	no matches	0	no matches	0	no matches	0	no matches	0	no matches	0				0.162162	5.85511e+06	4.47106e+06	612993	0.162162	6.15799e+06	4.63415e+06	571645	1.03648	0.0365939	1	4.83882e+06	4.37097e+06
906	297.242	7.65234						S359	1	no matches	0	no matches	0	no matches	0	no matches	0	no matches	0	no matches	0				0	7.05286e+06	5.66998e+06	521744	0	6.41455e+06	5.48604e+06	503680	0.967558	0.118308	0	5.57078e+06	5.01061e+06
1360	298.186	2.72975						S535	1	no matches	0	no matches	0	no matches	0	no matches	0	no matches	0	no matches	0				0	3.62416e+06	2.02755e+06	356627	0	2.82087e+06	2.03907e+06	301736	1.00568	0.0610461	0	2.1231e+06	1.7991e+06
3846	298.222	3.22233						S1013	1	no matches	0	no matches	0	no matches	0	no matches	0	no matches	0	no matches	0				0.540541	2.0679e+06	1.70466e+06	380023	0.648649	2.12821e+06	1.80361e+06	227583	1.05805		2	848452	848452
1996	298.222	3.18048						S727	1	no matches	0	no matches	0	no matches	0	no matches	0	no matches	0	no matches	0				0.486486	2.242e+06	1.67793e+06	230045	0.351351	2.15539e+06	1.70829e+06	318383	1.01809	0.32946	1	2.19125e+06	1.84503e+06
6621	298.222	3.31021						S1197	1	no matches	0	no matches	0	no matches	0	no matches	0	no matches	0	no matches	0				0.72973	2.0429e+06	903914	609249	0.702703	2.73021e+06	765830	661951	0.847237		3	ND	ND
677	298.273	8.47195						S264	1	no matches	0	no matches	0	no matches	0	no matches	0	no matches	0	no matches	0				0	8.72593e+06	7.1999e+06	589543	0	8.5198e+06	7.28925e+06	547350	1.01241	0.0624447	0	7.66291e+06	6.93665e+06
3425	298.285	7.11573						S938	1	no matches	0	no matches	0	no matches	0	no matches	0	no matches	0	no matches	0				0.0540541	2.32181e+06	1.52756e+06	436007	0	2.34649e+06	1.52694e+06	435806	0.999594	0.223972	1	1.86786e+06	1.18565e+06
2226	298.993	0.431324						S769	1	no matches	0	no matches	0	no matches	0	no matches	0	no matches	0	no matches	0				0.351351	6.62717e+06	1.35693e+06	1.20698e+06	0.405405	3.70159e+06	1.52323e+06	847955	1.12256	0.0384181	0	ND	ND
1230	299.11	5.42091						S490	1	no matches	0	no matches	0	no matches	0	no matches	0	no matches	0	no matches	0				0	2.2079e+06	2.02137e+06	103599	0	3.17024e+06	2.03545e+06	231746	1.00696	0.033036	0	2.11282e+06	2.0193e+06
1988	299.149	4.39428						S724	1	no matches	0	no matches	0	no matches	0	no matches	0	no matches	0	no matches	0				0.486486	1.72055e+06	1.36713e+06	246763	0.459459	1.75306e+06	1.37226e+06	270874	1.00375	0.0994452	1	1.64663e+06	1.5266e+06
2128	299.162	6.31188						S747	1	no matches	0	no matches	0	no matches	0	no matches	0	no matches	0	no matches	0				0.783784	975414	738480	151401	0.675676	2.37919e+06	795490	514596	1.0772	0.0788526	1	ND	ND
506	299.183	6.77996						S195	1	no matches	0	no matches	0	no matches	0	no matches	0	no matches	0	no matches	0				0	2.23357e+07	1.15782e+07	4.10744e+06	0	1.74924e+07	9.98981e+06	4.51142e+06	0.862808	0.0345457	0	3.33204e+06	2.8618e+06
268	299.183	7.32426						S104	1	no matches	0	no matches	0	no matches	0	no matches	0	no matches	0	no matches	0				0	1.59544e+07	1.18474e+07	1.93278e+06	0	1.55743e+07	1.19308e+07	1.9225e+06	1.00703	0.136775	0	1.51093e+07	1.38534e+07
1430	299.183	6.99075						S559	1	no matches	0	no matches	0	no matches	0	no matches	0	no matches	0	no matches	0				0	2.36222e+06	1.80035e+06	216622	0	2.07945e+06	1.80963e+06	160102	1.00516	0.0193678	1	2.89849e+06	2.18345e+06
2247	299.185	6.60341						S775	1	no matches	0	no matches	0	no matches	0	no matches	0	no matches	0	no matches	0				0.27027	824450	647321	91850.4	0.324324	933001	671349	114169	1.03712	0.138603	1	864572	749794
1503	299.269	6.53959						S594	1	no matches	0	no matches	0	no matches	0	no matches	0	no matches	0	no matches	0				0	1.31281e+06	1.14519e+06	84367.8	0	1.28287e+06	1.15102e+06	46546.9	1.00509	0.0369294	0	1.1519e+06	1.08131e+06
1143	300.181	4.98149						S450	1	no matches	0	no matches	0	no matches	0	no matches	0	no matches	0	no matches	0				0	2.65706e+06	1.87138e+06	161305	0	2.16288e+06	1.84538e+06	120382	0.986107	0.0358116	0	1.96061e+06	1.87255e+06
865	300.217	7.08141						S341	1	no matches	0	no matches	0	no matches	0	no matches	0	no matches	0	no matches	0				0	3.95674e+06	3.56099e+06	218152	0	4.09576e+06	3.62637e+06	233908	1.01836	0.0752366	0	4.03842e+06	3.55099e+06
1315	300.265	6.81412						S517	1	no matches	0	no matches	0	no matches	0	no matches	0	no matches	0	no matches	0				0	2.27718e+06	2.05969e+06	124060	0	2.45699e+06	2.0796e+06	133444	1.00967	0.0695277	0	2.22993e+06	2.13841e+06
5596	300.289	7.95614						S1160	1	no matches	0	no matches	0	no matches	0	no matches	0	no matches	0	no matches	0				0.324324	1.20741e+07	1.21429e+06	2.58398e+06	0.621622	1.50356e+06	446242	330299	0.367492	0.246427	0	ND	ND
4705	300.631	8.64316						S1102	1	no matches	0	no matches	0	no matches	0	no matches	0	no matches	0	no matches	0				0.513514	2.00731e+06	1.42543e+06	339807	0.486486	2.79945e+06	1.64447e+06	481049	1.15367		3	ND	ND
213	301.141	8.08382						S83	1	no matches	0	no matches	0	no matches	0	no matches	0	no matches	0	no matches	0				0	2.71047e+07	2.37072e+07	1.45862e+06	0	2.63244e+07	2.31239e+07	1.46625e+06	0.975396	0.0295105	0	2.62514e+07	2.54291e+07
1526	301.162	5.11461						S602	1	no matches	0	no matches	0	no matches	0	no matches	0	no matches	0	no matches	0				0	2.30768e+06	1.73607e+06	272963	0	2.25023e+06	1.71405e+06	268099	0.987318	0.166713	0	2.28885e+06	1.96796e+06
6629	301.216	7.94431						S1198	1	no matches	0	no matches	0	no matches	0	no matches	0	no matches	0	no matches	0				0.27027	4.8132e+06	1.60113e+06	1.11708e+06	0.459459	2.28888e+06	1.13246e+06	615227	0.707292		4	ND	ND
3504	302.196	4.07087						S952	1	no matches	0	no matches	0	no matches	0	no matches	0	no matches	0	no matches	0				0.324324	3.7202e+06	3.14662e+06	277583	0.135135	3.61585e+06	3.08037e+06	226978	0.978946	0.0467552	1	3.45119e+06	3.44137e+06
829	303.076	8.82992						S324	1	no matches	0	no matches	0	no matches	0	no matches	0	no matches	0	no matches	0				0.027027	5.21434e+06	3.36604e+06	529509	0.027027	5.48355e+06	3.57758e+06	691893	1.06285	0.124762	0	6.32613e+06	5.3966e+06
1203	303.216	8.57686						S477	1	no matches	0	no matches	0	no matches	0	no matches	0	no matches	0	no matches	0				0	1.99451e+06	1.69102e+06	159343	0	2.08785e+06	1.70957e+06	193697	1.01097	0.151465	0	1.71263e+06	1.5467e+06
1142	303.232	8.37083						S449	1	no matches	0	no matches	0	no matches	0	no matches	0	no matches	0	no matches	0				0.027027	4.61682e+07	1.12438e+07	8.17638e+06	0.135135	2.21173e+07	8.56105e+06	5.19039e+06	0.761401	0.0448212	0	ND	ND
8253	303.232	8.23271						S1223	1	no matches	0	no matches	0	no matches	0	no matches	0	no matches	0	no matches	0				0.810811	5.78775e+06	1.56824e+06	1.87963e+06	0.702703	1.94669e+06	956210	458760	0.609734		3	ND	ND
323	304.175	6.33947						S123	1	no matches	0	no matches	0	no matches	0	no matches	0	no matches	0	no matches	0				0	1.16307e+07	8.94156e+06	1.07838e+06	0	1.17933e+07	8.70825e+06	1.41426e+06	0.973907	0.134414	0	1.0649e+07	1.01766e+07
866	304.248	8.52						S342	1	no matches	0	no matches	0	no matches	0	no matches	0	no matches	0	no matches	0				0	2.60636e+06	2.18766e+06	208046	0	2.63006e+06	2.19868e+06	186007	1.00504	0.106211	0	2.23342e+06	2.11995e+06
5366	304.3	6.99087						130	3	no matches	0	no matches	0	no matches	0	no matches	0	no matches	0	no matches	0				0.756757	1.00139e+08	9.53195e+07	3.54548e+06	0.783784	9.79965e+07	9.30562e+07	5.62823e+06	0.976256	0.0325384	1	8.88389e+07	8.88389e+07
382	304.895	0.334153						54	2	no matches	0	no matches	0	no matches	0	no matches	0	no matches	0	no matches	0				0.135135	4.62912e+06	2.90645e+06	760806	0.27027	3.71064e+06	2.67918e+06	759844	0.921806	0.0656019	0	ND	ND
4066	305.022	2.53054						S1045	1	no matches	0	no matches	0	no matches	0	no matches	0	no matches	0	no matches	0				0.108108	1.33609e+06	782919	177214	0.189189	1.18132e+06	764539	155459	0.976524	0.043032	0	ND	ND
2471	305.071	6.7874						S820	1	no matches	0	no matches	0	no matches	0	no matches	0	no matches	0	no matches	0				0.243243	2.11137e+06	702417	366593	0.297297	1.95819e+06	644523	318793	0.917579	0.147821	0	ND	ND
1131	305.157	3.00746						S442	1	no matches	0	no matches	0	no matches	0	no matches	0	no matches	0	no matches	0				0.0540541	3.67449e+07	2.95325e+06	7.09092e+06	0.027027	1.29355e+08	4.75646e+06	2.13651e+07	1.61059	0.0210332	0	1.17089e+06	984215
595	305.172	7.08254						S232	1	no matches	0	no matches	0	no matches	0	no matches	0	no matches	0	no matches	0				0	7.11181e+06	6.36696e+06	309010	0	7.23991e+06	6.48678e+06	355999	1.01882	0.0386422	0	6.85754e+06	6.67786e+06
4930	305.248	8.48706						S1127	1	no matches	0	no matches	0	no matches	0	no matches	0	no matches	0	no matches	0				0.324324	2.64611e+06	1.59873e+06	642888	0.459459	2.18241e+06	1.48985e+06	535114	0.931898		2	ND	ND
2718	305.268	8.27399						S848	1	no matches	0	no matches	0	no matches	0	no matches	0	no matches	0	no matches	0				0.405405	2.88561e+06	440349	613044	0.648649	752222	301567	190328	0.684837		2	128724	128724
2901	306.134	4.85282						S865	1	no matches	0	no matches	0	no matches	0	no matches	0	no matches	0	no matches	0				0	323848	248377	29780.6	0	318441	261264	29135	1.05189	0.0727551	0	259708	252425
1218	306.134	5.0826						S485	1	no matches	0	no matches	0	no matches	0	no matches	0	no matches	0	no matches	0				0	3.45273e+06	3.28059e+06	90803	0	3.49462e+06	3.2897e+06	112070	1.00278	0.0180724	0	3.41298e+06	3.35284e+06
3190	306.151	8.93314						S887	1	no matches	0	no matches	0	no matches	0	no matches	0	no matches	0	no matches	0				0.027027	9.02634e+06	6.85282e+06	1.07646e+06	0.135135	1.03168e+07	7.18917e+06	1.50218e+06	1.04908	0.0381543	0	ND	ND
1388	306.262	8.62565						S545	1	no matches	0	no matches	0	no matches	0	no matches	0	no matches	0	no matches	0				0.351351	2.13553e+06	1.76976e+06	208483	0.297297	2.31695e+06	1.84373e+06	198042	1.0418	0.256383	1	1.61055e+06	1.52592e+06
3480	307.044	0.894444						S946	1	no matches	0	no matches	0	no matches	0	no matches	0	no matches	0	no matches	0				0.216216	6.30793e+06	2.78551e+06	1.33838e+06	0.27027	4.32025e+06	2.28178e+06	1.15376e+06	0.81916	0.0433399	0	ND	ND
419	307.248	7.26026						S159	1	no matches	0	no matches	0	no matches	0	no matches	0	no matches	0	no matches	0				0	1.04875e+07	9.83203e+06	370725	0	1.05061e+07	9.75286e+06	436543	0.991948	0.0415152	0	9.90844e+06	9.61934e+06
1483	308.207	5.40047						S582	1	no matches	0	no matches	0	no matches	0	no matches	0	no matches	0	no matches	0				0	2.77658e+06	2.44783e+06	158385	0	2.76503e+06	2.42574e+06	142443	0.990975	0.0350467	0	2.56524e+06	2.51063e+06
351	309.131	6.3409						S133	1	no matches	0	no matches	0	no matches	0	no matches	0	no matches	0	no matches	0				0	8.86311e+06	6.47722e+06	925100	0	8.76347e+06	6.32379e+06	1.13053e+06	0.976313	0.155269	0	9.01503e+06	8.31002e+06
895	309.204	8.51823						S352	1	no matches	0	no matches	0	no matches	0	no matches	0	no matches	0	no matches	0				0	3.61394e+06	3.02077e+06	247007	0	3.47179e+06	3.01841e+06	187140	0.999218	0.059116	0	2.97832e+06	2.76464e+06
334	309.227	5.15527						S125	1	no matches	0	no matches	0	no matches	0	no matches	0	no matches	0	no matches	0				0	2.59633e+07	1.75402e+07	1.55611e+06	0	4.22859e+07	1.79369e+07	4.15887e+06	1.02261	0.0188848	0	1.72609e+07	1.71305e+07
928	309.326	7.94248						S367	1	no matches	0	no matches	0	no matches	0	no matches	0	no matches	0	no matches	0				0	3.82035e+06	3.51762e+06	230284	0	3.89855e+06	3.54668e+06	203260	1.00826	0.062679	0	3.7405e+06	3.19124e+06
1170	310.222	5.45416						S462	1	no matches	0	no matches	0	no matches	0	no matches	0	no matches	0	no matches	0				0	2.94624e+06	2.76897e+06	73280.4	0	3.00899e+06	2.75948e+06	109161	0.996571	0.0235243	0	2.98928e+06	2.76035e+06
3762	310.222	4.11749						S999	1	no matches	0	no matches	0	no matches	0	no matches	0	no matches	0	no matches	0				0.594595	2.82756e+06	2.49523e+06	187468	0.594595	2.76612e+06	2.3823e+06	446428	0.954742		4	2.67624e+06	2.67624e+06
1068	310.237	8.30874						S414	1	no matches	0	no matches	0	no matches	0	no matches	0	no matches	0	no matches	0				0	2.39682e+06	2.02915e+06	193710	0	2.61422e+06	2.08983e+06	253081	1.0299	0.0668022	0	2.40282e+06	2.16113e+06
443	310.285	7.29568						S169	1	no matches	0	no matches	0	no matches	0	no matches	0	no matches	0	no matches	0				0	9.6172e+06	8.54076e+06	466411	0	9.51309e+06	8.45752e+06	494098	0.990254	0.0730671	0	8.76003e+06	8.2017e+06
986	310.346	7.90613						S389	1	no matches	0	no matches	0	no matches	0	no matches	0	no matches	0	no matches	0				0	2.6507e+06	2.19402e+06	248039	0	2.65472e+06	2.08352e+06	204905	0.949635	0.144433	0	2.65302e+06	2.51349e+06
1200	310.347	7.33394						S475	1	no matches	0	no matches	0	no matches	0	no matches	0	no matches	0	no matches	0				0	2.13306e+06	1.90623e+06	147776	0	2.13585e+06	1.95711e+06	106365	1.02669	0.0122213	0	1.97264e+06	1.9014e+06
1291	311.081	5.70438						S510	1	no matches	0	no matches	0	no matches	0	no matches	0	no matches	0	no matches	0				0	1.7388e+06	1.45737e+06	124195	0	1.69078e+06	1.44404e+06	110982	0.990852	0.0426809	0	1.7749e+06	1.60634e+06
120	311.185	6.88649						S49	1	no matches	0	no matches	0	no matches	0	no matches	0	no matches	0	no matches	0				0	3.41955e+07	3.18398e+07	1.03194e+06	0	3.3555e+07	3.17563e+07	841109	0.997377	0.034924	0	3.19807e+07	3.16858e+07
246	311.218	8.62364						S96	1	no matches	0	no matches	0	no matches	0	no matches	0	no matches	0	no matches	0				0.243243	2.30896e+07	1.78179e+07	5.05807e+06	0.189189	2.32542e+07	1.87759e+07	5.25887e+06	1.05377	0.143453	0	1.97714e+07	1.89895e+07
1305	312.165	3.69403						S513	1	no matches	0	no matches	0	no matches	0	no matches	0	no matches	0	no matches	0				0.135135	2.91625e+06	1.7797e+06	603614	0.162162	2.81751e+06	1.74031e+06	547936	0.977868	0.356021	0	3.03679e+06	2.26071e+06
1722	312.202	3.08155						S660	1	no matches	0	no matches	0	no matches	0	no matches	0	no matches	0	no matches	0				0.162162	3.30043e+06	2.67176e+06	383309	0.162162	3.31325e+06	2.58027e+06	363870	0.965755	0.100664	0	3.6107e+06	2.87832e+06
488	312.252	8.72644						S189	1	no matches	0	no matches	0	no matches	0	no matches	0	no matches	0	no matches	0				0.027027	1.08362e+07	8.43738e+06	719165	0	1.12298e+07	8.86114e+06	927832	1.05022	0.0282132	0	1.18399e+07	1.09079e+07
1632	312.253	8.31879						S632	1	no matches	0	no matches	0	no matches	0	no matches	0	no matches	0	no matches	0				0.0540541	2.54497e+06	1.13413e+06	326670	0.0810811	1.97588e+06	1.11105e+06	233826	0.979651	0.109105	0	837069	833447
289	312.301	7.45292						S112	1	no matches	0	no matches	0	no matches	0	no matches	0	no matches	0	no matches	0				0	2.33734e+07	2.1137e+07	1.05397e+06	0	2.40842e+07	2.10834e+07	1.20822e+06	0.997467	0.0682469	0	2.30439e+07	2.17253e+07
1005	312.337	7.8727						S398	1	no matches	0	no matches	0	no matches	0	no matches	0	no matches	0	no matches	0				0	3.37636e+06	2.88898e+06	304717	0	3.4404e+06	2.85165e+06	258994	0.987075	0.0597618	0	3.05671e+06	2.47389e+06
3409	313.154	3.80563						S935	1	no matches	0	no matches	0	no matches	0	no matches	0	no matches	0	no matches	0				0.378378	3.42991e+06	1.47114e+06	812427	0.351351	2.71569e+06	1.32599e+06	707863	0.901331	0.027104	0	ND	ND
1833	313.162	5.40055						S694	1	no matches	0	no matches	0	no matches	0	no matches	0	no matches	0	no matches	0				0	1.92894e+06	1.74756e+06	80871.7	0.027027	1.99963e+06	1.69437e+06	115674	0.96956	0.0201762	0	1.87288e+06	1.84118e+06
1117	313.194	6.14814						S436	1	no matches	0	no matches	0	no matches	0	no matches	0	no matches	0	no matches	0				0	1.96726e+06	1.8299e+06	82041.5	0	2.06035e+06	1.81593e+06	96517.8	0.992367	0.0423326	0	2.10886e+06	2.04014e+06
654	313.235	8.33023						S253	1	no matches	0	no matches	0	no matches	0	no matches	0	no matches	0	no matches	0				0	8.55414e+06	7.70666e+06	419661	0	8.78807e+06	7.73202e+06	389520	1.00329	0.0410147	0	8.0547e+06	7.74262e+06
3763	314.084	0.674535						S1000	1	no matches	0	no matches	0	no matches	0	no matches	0	no matches	0	no matches	0				0.675676	1.45551e+06	902722	375794	0.756757	1.91808e+06	1.06169e+06	432475	1.1761		3	ND	ND
4274	314.084	0.479333						S1073	1	no matches	0	no matches	0	no matches	0	no matches	0	no matches	0	no matches	0				0.540541	547879	358882	97342.1	0.621622	560408	341417	111049	0.951334	0.211563	1	ND	ND
2161	314.146	0.888553						S752	1	no matches	0	no matches	0	no matches	0	no matches	0	no matches	0	no matches	0				0.0810811	2.56665e+06	1.35422e+06	708628	0.162162	2.88499e+06	1.15885e+06	785904	0.855734	0.0661273	0	ND	ND
1476	314.305	6.87796						S579	1	no matches	0	no matches	0	no matches	0	no matches	0	no matches	0	no matches	0				0	2.43334e+06	2.10873e+06	132324	0	2.41244e+06	2.12959e+06	137516	1.00989	0.0248985	0	2.2771e+06	2.09305e+06
1000	315.122	7.15021						S396	1	no matches	0	no matches	0	no matches	0	no matches	0	no matches	0	no matches	0				0	2.54121e+07	3.34375e+06	3.80641e+06	0	4.50526e+06	2.58334e+06	411229	0.772587	0.0986783	0	4.06743e+06	2.98955e+06
774	315.134	5.09141						S301	1	no matches	0	no matches	0	no matches	0	no matches	0	no matches	0	no matches	0				0.0810811	1.92964e+07	8.56133e+06	3.64132e+06	0.108108	1.64603e+07	8.72844e+06	3.66688e+06	1.01952	0.0296449	0	ND	ND
622	315.178	5.45719						S243	1	no matches	0	no matches	0	no matches	0	no matches	0	no matches	0	no matches	0				0	6.77e+06	6.27351e+06	214856	0	6.64087e+06	6.19715e+06	212453	0.987828	0.0353121	0	6.84726e+06	6.68585e+06
2251	315.228	4.9683						S777	1	no matches	0	no matches	0	no matches	0	no matches	0	no matches	0	no matches	0				0	942716	864187	38624.7	0	956396	885053	39451.6	1.02415	0.0370436	0	925218	853510
2913	316.284	6.9384						S867	1	no matches	0	no matches	0	no matches	0	no matches	0	no matches	0	no matches	0				0.189189	3.65152e+06	548352	668120	0.297297	1.403e+06	353140	284450	0.644002	0.237926	0	ND	ND
759	317.071	6.10003						S293	1	no matches	0	no matches	0	no matches	0	no matches	0	no matches	0	no matches	0				0	3.65042e+06	3.33227e+06	143044	0	3.65586e+06	3.33558e+06	167546	1.00099	0.0365201	0	3.83817e+06	3.76479e+06
3259	317.093	6.65735						S907	1	no matches	0	no matches	0	no matches	0	no matches	0	no matches	0	no matches	0				0.027027	3.99442e+06	2.61889e+06	531627	0.135135	3.98133e+06	2.52484e+06	560624	0.964086	0.130205	0	ND	ND
3853	317.113	5.02979						S1017	1	no matches	0	no matches	0	no matches	0	no matches	0	no matches	0	no matches	0				0.189189	2.32907e+06	1.18787e+06	474011	0.216216	2.34331e+06	1.28783e+06	486295	1.08415	0.0350127	1	ND	ND
3452	317.633	1.01945						S942	1	no matches	0	no matches	0	no matches	0	no matches	0	no matches	0	no matches	0				0.027027	2.13233e+06	1.16949e+06	360455	0.135135	1.88093e+06	1.26964e+06	312826	1.08564	0.0266717	0	ND	ND
3281	317.66	8.93347						S913	1	no matches	0	no matches	0	no matches	0	no matches	0	no matches	0	no matches	0				0.216216	3.29074e+06	2.38217e+06	418305	0.297297	3.14889e+06	2.49291e+06	363814	1.04648		2	ND	ND
2369	318.195	4.40763						S794	1	no matches	0	no matches	0	no matches	0	no matches	0	no matches	0	no matches	0				0.783784	4.38491e+06	1.89741e+06	1.83949e+06	0.864865	2.29471e+07	5.68457e+06	9.7159e+06	2.99596		2	ND	ND
1627	318.3	6.49408						S628	1	no matches	0	no matches	0	no matches	0	no matches	0	no matches	0	no matches	0				0	1.96538e+06	1.1877e+06	151788	0	1.38203e+06	1.199e+06	70195.9	1.00951	0.0730739	0	1.18925e+06	1.13625e+06
3280	318.315	7.57729						S912	1	no matches	0	no matches	0	no matches	0	no matches	0	no matches	0	no matches	0				0.0540541	4.73539e+06	4.05386e+06	306221	0.0810811	4.48554e+06	3.91423e+06	296272	0.965555	0.0339978	0	4.17901e+06	4.01716e+06
4849	318.998	0.674743						S1121	1	no matches	0	no matches	0	no matches	0	no matches	0	no matches	0	no matches	0				0.567568	1.75807e+06	844803	354160	0.675676	1.16627e+06	699172	219020	0.827616	0.0867532	1	ND	ND
3514	319.062	0.622012						S953	1	no matches	0	no matches	0	no matches	0	no matches	0	no matches	0	no matches	0				0.486486	2.57574e+06	1.39169e+06	531617	0.459459	2.04254e+06	1.25358e+06	419234	0.900762		3	ND	ND
1145	319.129	4.63062						S452	1	no matches	0	no matches	0	no matches	0	no matches	0	no matches	0	no matches	0				0.027027	9.28213e+06	4.90089e+06	1.77367e+06	0.162162	9.1045e+06	5.32765e+06	2.0101e+06	1.08708	0.0270158	0	ND	ND
1478	320.091	0.704236						S580	1	no matches	0	no matches	0	no matches	0	no matches	0	no matches	0	no matches	0				0.324324	1.40214e+07	7.0508e+06	3.97005e+06	0.243243	1.28339e+07	6.67765e+06	3.5114e+06	0.947077	0.0348523	0	ND	ND
453	320.869	0.335741						54	2	no matches	0	no matches	0	no matches	0	no matches	0	no matches	0	no matches	0				0.0540541	3.91849e+06	2.66513e+06	565142	0.135135	4.21217e+06	2.61162e+06	628275	0.979923	0.13222	0	ND	ND
2159	322.076	0.74816						S751	1	no matches	0	no matches	0	no matches	0	no matches	0	no matches	0	no matches	0				0.027027	5.89901e+06	2.25736e+06	951562	0.135135	4.67212e+06	1.92334e+06	778190	0.85203	0.0485464	0	ND	ND
6012	322.107	0.837101						S1173	1	no matches	0	no matches	0	no matches	0	no matches	0	no matches	0	no matches	0				0.675676	970750	781767	101485	0.702703	829984	694612	84087.6	0.888516		4	ND	ND
684	322.186	5.41835						S268	1	no matches	0	no matches	0	no matches	0	no matches	0	no matches	0	no matches	0				0	4.84217e+06	4.20432e+06	205897	0	6.63563e+06	4.31961e+06	489718	1.02742	0.0320547	0	4.33712e+06	4.25204e+06
1422	322.259	6.78217						S557	1	no matches	0	no matches	0	no matches	0	no matches	0	no matches	0	no matches	0				0	6.15087e+06	3.37711e+06	1.18136e+06	0	5.1785e+06	2.90088e+06	1.34906e+06	0.858984	0.0468901	0	893455	762597
738	322.259	7.32352						S287	1	no matches	0	no matches	0	no matches	0	no matches	0	no matches	0	no matches	0				0	5.08646e+06	4.09944e+06	463735	0	5.1937e+06	4.12874e+06	486255	1.00715	0.106028	0	4.8113e+06	4.65245e+06
4771	322.992	0.533181						S1110	1	no matches	0	no matches	0	no matches	0	no matches	0	no matches	0	no matches	0				0.243243	5.96264e+06	2.88045e+06	1.26523e+06	0.324324	9.21345e+06	2.8469e+06	1.93826e+06	0.988354	0.146957	0	ND	ND
1243	324.238	5.09408						S493	1	no matches	0	no matches	0	no matches	0	no matches	0	no matches	0	no matches	0				0	3.12976e+06	2.6158e+06	234179	0	3.18149e+06	2.62579e+06	269241	1.00382	0.0882919	0	3.12147e+06	2.92695e+06
68	324.337	8.03117						S27	1	no matches	0	no matches	0	no matches	0	no matches	0	no matches	0	no matches	0				0	7.15487e+07	6.58222e+07	2.98404e+06	0	7.36131e+07	6.5266e+07	3.4758e+06	0.991551	0.044225	0	7.12698e+07	6.72602e+07
1688	325.043	0.503733						S649	1	no matches	0	no matches	0	no matches	0	no matches	0	no matches	0	no matches	0				0.027027	2.7756e+06	1.95128e+06	350175	0.135135	3.02104e+06	1.96398e+06	390443	1.0065	0.0463756	0	ND	ND
1104	325.198	8.57935						S428	1	no matches	0	no matches	0	no matches	0	no matches	0	no matches	0	no matches	0				0.0810811	2.87673e+06	2.46069e+06	224791	0.0540541	2.97038e+06	2.46076e+06	296918	1.00003	0.155298	0	2.37418e+06	2.02281e+06
1014	325.2	7.48195						S403	1	no matches	0	no matches	0	no matches	0	no matches	0	no matches	0	no matches	0				0	4.4342e+06	3.66795e+06	349668	0	4.35546e+06	3.44613e+06	453779	0.939524	0.0626641	0	3.50775e+06	2.92236e+06
2678	325.249	5.38666						S844	1	no matches	0	no matches	0	no matches	0	no matches	0	no matches	0	no matches	0				0.297297	758293	672381	55395.6	0.297297	795857	646526	68805.3	0.961546	0.108224	0	590125	547644
2475	325.249	5.59172						S821	1	no matches	0	no matches	0	no matches	0	no matches	0	no matches	0	no matches	0				0	1.09105e+06	958942	79567.2	0	1.1872e+06	950685	85707.5	0.991389	0.0437227	0	899795	894567
1731	326.057	0.631195						S663	1	no matches	0	no matches	0	no matches	0	no matches	0	no matches	0	no matches	0				0.027027	6.63329e+06	4.01616e+06	743409	0.135135	4.95467e+06	3.60892e+06	699897	0.8986	0.047965	0	ND	ND
1348	326.254	5.15493						S529	1	no matches	0	no matches	0	no matches	0	no matches	0	no matches	0	no matches	0				0.108108	4.26902e+06	2.7634e+06	319257	0.135135	7.16172e+06	2.83011e+06	809904	1.02414	0.0256904	1	2.76622e+06	2.68859e+06
1009	326.342	7.30308						S400	1	no matches	0	no matches	0	no matches	0	no matches	0	no matches	0	no matches	0				0	3.40096e+06	2.82234e+06	223919	0	3.27978e+06	2.8216e+06	293215	0.999739	0.101553	0	3.16495e+06	2.81018e+06
924	327.148	8.58758						S366	1	no matches	0	no matches	0	no matches	0	no matches	0	no matches	0	no matches	0				0.027027	5.21042e+06	2.69831e+06	855569	0.162162	4.86643e+06	2.78011e+06	980997	1.03032	0.122273	0	1.04811e+06	1.0141e+06
1683	327.215	7.93388						S647	1	no matches	0	no matches	0	no matches	0	no matches	0	no matches	0	no matches	0				0	2.34259e+06	1.95737e+06	172133	0	2.23605e+06	1.95317e+06	149632	0.997854	0.0894632	0	2.3659e+06	1.8441e+06
1217	327.311	7.08558						S484	1	no matches	0	no matches	0	no matches	0	no matches	0	no matches	0	no matches	0				0	2.5359e+06	2.1455e+06	173856	0	2.66839e+06	2.10485e+06	185329	0.981052	0.0976928	0	2.5499e+06	2.1039e+06
7217	327.324	9.78669						S1211	1	no matches	0	no matches	0	no matches	0	no matches	0	no matches	0	no matches	0				0.702703	2.73886e+06	1.98152e+06	358261	0.837838	3.90711e+06	2.57825e+06	984968	1.30115		4	ND	ND
7988	328.233	2.88733						S1220	1	no matches	0	no matches	0	no matches	0	no matches	0	no matches	0	no matches	0				0.756757	4.21582e+06	3.01299e+06	762211	0.810811	5.09988e+06	3.77925e+06	1.19835e+06	1.25432		4	2.1118e+06	2.1118e+06
4150	328.248	5.95099						S1063	1	no matches	0	no matches	0	no matches	0	no matches	0	no matches	0	no matches	0				0.459459	1.52586e+06	770904	279611	0.432432	1.2879e+06	567795	295975	0.736532	0.179144	1	ND	ND
1119	328.248	7.08231						S438	1	no matches	0	no matches	0	no matches	0	no matches	0	no matches	0	no matches	0				0	2.6671e+06	2.25284e+06	147095	0	2.79006e+06	2.28927e+06	179267	1.01617	0.0702232	0	2.50916e+06	2.40606e+06
2520	329.158	8.5844						S826	1	no matches	0	no matches	0	no matches	0	no matches	0	no matches	0	no matches	0				0.189189	3.6636e+06	746302	589532	0.243243	2.21571e+06	657329	334831	0.88078		2	462755	462755
1572	329.193	5.06495						S612	1	no matches	0	no matches	0	no matches	0	no matches	0	no matches	0	no matches	0				0	1.77854e+06	1.6459e+06	78475.4	0	2.268e+06	1.6584e+06	125227	1.00759	0.0405717	0	1.70123e+06	1.67856e+06
682	329.23	7.26052						S267	1	no matches	0	no matches	0	no matches	0	no matches	0	no matches	0	no matches	0				0	5.72831e+06	5.34703e+06	219165	0	5.9221e+06	5.33072e+06	254917	0.996949	0.057612	0	5.70511e+06	5.50206e+06
4044	330.058	0.661342						S1040	1	no matches	0	no matches	0	no matches	0	no matches	0	no matches	0	no matches	0				0.567568	1.49081e+06	1.02665e+06	311905	0.567568	1.33305e+06	909822	249557	0.886206	0.0840255	1	ND	ND
6162	330.058	0.478802						S1184	1	no matches	0	no matches	0	no matches	0	no matches	0	no matches	0	no matches	0				0.72973	405348	203401	91048.2	0.756757	291109	218757	64602.9	1.0755		3	ND	ND
4024	330.264	7.56766						S1036	1	no matches	0	no matches	0	no matches	0	no matches	0	no matches	0	no matches	0				0.243243	3.4012e+06	1.56794e+06	546654	0.378378	2.54101e+06	1.47603e+06	350898	0.941386	0.0740323	1	ND	ND
344	331.002	6.76881						S128	1	no matches	0	no matches	0	no matches	0	no matches	0	no matches	0	no matches	0				0	1.27836e+07	1.22e+07	360995	0	1.3068e+07	1.24174e+07	419584	1.01782	0.0434814	0	1.34635e+07	1.29714e+07
2941	331.129	4.94932						S871	1	no matches	0	no matches	0	no matches	0	no matches	0	no matches	0	no matches	0				0.027027	1.34882e+06	396784	249117	0.135135	1.14245e+06	506167	289062	1.27567	0.15966	0	ND	ND
4770	331.129	5.75681						S1109	1	no matches	0	no matches	0	no matches	0	no matches	0	no matches	0	no matches	0				0.72973	1.84926e+06	1.10957e+06	389774	0.540541	1.83982e+06	1.25613e+06	296618	1.13208		3	ND	ND
462	331.209	5.15894						S176	1	no matches	0	no matches	0	no matches	0	no matches	0	no matches	0	no matches	0				0	1.53911e+07	1.06469e+07	905647	0	2.43338e+07	1.08908e+07	2.31511e+06	1.02291	0.0181225	0	1.09427e+07	1.04732e+07
1381	332.149	7.15095						S541	1	no matches	0	no matches	0	no matches	0	no matches	0	no matches	0	no matches	0				0	1.756e+07	2.29373e+06	2.63052e+06	0	3.08413e+06	1.77222e+06	291192	0.772637	0.0616258	0	2.75212e+06	2.02098e+06
604	332.207	6.3391						S235	1	no matches	0	no matches	0	no matches	0	no matches	0	no matches	0	no matches	0				0	5.0987e+06	3.97964e+06	486042	0	5.74684e+06	3.94535e+06	693523	0.991384	0.100945	0	5.21864e+06	4.93866e+06
4711	332.331	7.60069						S1104	1	no matches	0	no matches	0	no matches	0	no matches	0	no matches	0	no matches	0				0.351351	3.8721e+06	1.50584e+06	555455	0.405405	2.19406e+06	1.43755e+06	282098	0.95465		3	ND	ND
7557	333.144	2.9663						S1216	1	no matches	0	no matches	0	no matches	0	no matches	0	no matches	0	no matches	0				0.72973	448072	212712	113280	0.783784	318824	191834	94997.1	0.901849		2	ND	ND
2414	333.144	4.91312						S805	1	no matches	0	no matches	0	no matches	0	no matches	0	no matches	0	no matches	0				0.0540541	7.10834e+06	2.93234e+06	1.70474e+06	0.135135	5.42711e+06	2.57019e+06	1.3588e+06	0.876497	0.0428709	0	ND	ND
2790	333.144	4.70709						S851	1	no matches	0	no matches	0	no matches	0	no matches	0	no matches	0	no matches	0				0.405405	3.5984e+06	1.61432e+06	1.01964e+06	0.486486	2.91948e+06	1.28682e+06	720683	0.797133	0.111352	0	ND	ND
5719	333.144	3.08643						S1163	1	no matches	0	no matches	0	no matches	0	no matches	0	no matches	0	no matches	0				0.513514	1.04151e+06	345644	265256	0.621622	616301	300010	205449	0.867974	0.169507	0	ND	ND
1201	333.158	6.67918						S476	1	no matches	0	no matches	0	no matches	0	no matches	0	no matches	0	no matches	0				0	3.14822e+06	2.11389e+06	237656	0.027027	2.48625e+06	2.0758e+06	170817	0.981979	0.0566893	0	2.87495e+06	2.46582e+06
989	333.167	6.88624						S390	1	no matches	0	no matches	0	no matches	0	no matches	0	no matches	0	no matches	0				0	2.96587e+06	2.58403e+06	142651	0	2.78841e+06	2.57018e+06	113664	0.994642	0.0601796	0	2.52373e+06	2.45374e+06
833	334.043	0.637159						S325	1	no matches	0	no matches	0	no matches	0	no matches	0	no matches	0	no matches	0				0.027027	1.7558e+07	1.16206e+07	1.94862e+06	0.135135	1.53326e+07	1.06857e+07	2.10366e+06	0.919551	0.0136764	0	ND	ND
1123	336.065	6.28953						S440	1	no matches	0	no matches	0	no matches	0	no matches	0	no matches	0	no matches	0				0	1.71007e+06	1.1363e+06	321084	0	1.69999e+06	1.14412e+06	303574	1.00688	0.288471	0	2.18957e+06	1.601e+06
3578	336.104	0.926853						S963	1	no matches	0	no matches	0	no matches	0	no matches	0	no matches	0	no matches	0				0.0810811	2.77021e+06	1.25518e+06	445925	0.324324	3.01478e+06	1.18033e+06	593577	0.940365	0.0299463	0	ND	ND
780	336.265	8.27238						S304	1	no matches	0	no matches	0	no matches	0	no matches	0	no matches	0	no matches	0				0	3.98331e+06	3.55686e+06	194538	0	3.98854e+06	3.53464e+06	223837	0.993753	0.0539239	0	3.54227e+06	3.48287e+06
475	337.105	7.15097						S185	1	no matches	0	no matches	0	no matches	0	no matches	0	no matches	0	no matches	0				0	5.75274e+07	8.60326e+06	8.51089e+06	0	1.19407e+07	6.89704e+06	1.15304e+06	0.801677	0.0773885	0	1.24791e+07	8.71441e+06
4218	337.116	5.7643						S1070	1	no matches	0	no matches	0	no matches	0	no matches	0	no matches	0	no matches	0				0.135135	816615	388469	149467	0.297297	669972	444420	149014	1.14403	0.100802	0	ND	ND
3749	337.116	5.91811						S996	1	no matches	0	no matches	0	no matches	0	no matches	0	no matches	0	no matches	0				0.0540541	3.10827e+06	1.61178e+06	573342	0.189189	2.81202e+06	1.83929e+06	573261	1.14115	0.0643446	0	ND	ND
2264	337.235	7.61027						S778	1	no matches	0	no matches	0	no matches	0	no matches	0	no matches	0	no matches	0				0	3.56904e+06	1.83356e+06	394858	0	2.3159e+06	1.75146e+06	193899	0.955224	0.0566727	0	1.69418e+06	1.45018e+06
904	338.254	5.45518						S357	1	no matches	0	no matches	0	no matches	0	no matches	0	no matches	0	no matches	0				0	4.29484e+06	3.61855e+06	180640	0	4.16628e+06	3.66629e+06	190366	1.01319	0.029198	0	4.27278e+06	4.15825e+06
792	338.317	7.79089						S308	1	no matches	0	no matches	0	no matches	0	no matches	0	no matches	0	no matches	0				0	4.2015e+06	3.70776e+06	293853	0	4.34094e+06	3.68394e+06	319121	0.993574	0.0719689	0	4.12494e+06	3.67825e+06
118	338.378	7.74169						S47	1	no matches	0	no matches	0	no matches	0	no matches	0	no matches	0	no matches	0				0	3.94126e+07	3.59109e+07	1.86931e+06	0	3.98739e+07	3.57935e+07	1.94135e+06	0.996731	0.0519936	0	3.91361e+07	3.4972e+07
1471	339.157	8.58663						S577	1	no matches	0	no matches	0	no matches	0	no matches	0	no matches	0	no matches	0				0.162162	2.7163e+06	1.52247e+06	417280	0.108108	3.12365e+06	1.47963e+06	554913	0.971861	0.121906	0	524138	511276
376	339.251	9.06901						S145	1	no matches	0	no matches	0	no matches	0	no matches	0	no matches	0	no matches	0				0	3.85743e+06	3.35098e+06	271823	0.027027	4.55512e+06	3.39961e+06	418151	1.01451	0.125471	0	4.43361e+06	3.82495e+06
9830	339.325	9.2243						S1238	1	no matches	0	no matches	0	no matches	0	no matches	0	no matches	0	no matches	0				0.756757	5.40833e+06	4.71808e+06	480328	0.837838	6.19544e+06	4.83276e+06	819969	1.02431		3	ND	ND
860	340.081	0.457186						S337	1	no matches	0	no matches	0	no matches	0	no matches	0	no matches	0	no matches	0				0.189189	1.21927e+07	6.2367e+06	3.35952e+06	0.162162	1.18475e+07	6.78132e+06	2.95447e+06	1.08733	0.0501072	0	ND	ND
1110	340.197	3.69601						S432	1	no matches	0	no matches	0	no matches	0	no matches	0	no matches	0	no matches	0				0.027027	3.50606e+06	2.05273e+06	733829	0	3.32332e+06	1.96583e+06	724034	0.957668	0.342396	0	3.66197e+06	2.75461e+06
4645	340.284	8.89115						S1091	1	no matches	0	no matches	0	no matches	0	no matches	0	no matches	0	no matches	0				0.243243	4.2315e+06	1.91776e+06	659861	0.27027	2.39424e+06	1.70055e+06	340062	0.886739		3	ND	ND
560	340.333	7.91602						S216	1	no matches	0	no matches	0	no matches	0	no matches	0	no matches	0	no matches	0				0	1.30489e+07	1.11684e+07	968242	0	1.2056e+07	1.10554e+07	593739	0.98988	0.0554839	0	1.18333e+07	1.04259e+07
4209	341.111	4.29639						S1069	1	no matches	0	no matches	0	no matches	0	no matches	0	no matches	0	no matches	0				0.189189	1.06623e+06	579420	170816	0.27027	930661	632221	186536	1.09113	0.0112615	0	ND	ND
3806	341.111	4.47097						S1009	1	no matches	0	no matches	0	no matches	0	no matches	0	no matches	0	no matches	0				0.324324	1.53591e+06	993854	251455	0.378378	1.71182e+06	1.08449e+06	355615	1.09119		3	ND	ND
4157	341.111	4.63163						S1066	1	no matches	0	no matches	0	no matches	0	no matches	0	no matches	0	no matches	0				0.189189	1.36937e+06	772379	242867	0.27027	1.38261e+06	846085	267654	1.09543	0.0591731	0	ND	ND
2164	341.244	5.19171						S754	1	no matches	0	no matches	0	no matches	0	no matches	0	no matches	0	no matches	0				0	2.23521e+06	1.96299e+06	110926	0.027027	2.21163e+06	1.93306e+06	120016	0.984753	0.0531866	0	1.86295e+06	1.82384e+06
4811	342.212	3.02263						S1114	1	no matches	0	no matches	0	no matches	0	no matches	0	no matches	0	no matches	0				0.72973	2.82155e+06	1.95151e+06	734130	0.810811	2.65344e+06	1.6949e+06	852276	0.868509		3	ND	ND
6535	342.212	2.91934						S1195	1	no matches	0	no matches	0	no matches	0	no matches	0	no matches	0	no matches	0				0.72973	2.78379e+06	2.05621e+06	789580	0.594595	2.77908e+06	2.04754e+06	368580	0.995785		4	2.16111e+06	2.00547e+06
4810	342.212	3.02067						S1113	1	no matches	0	no matches	0	no matches	0	no matches	0	no matches	0	no matches	0				0.567568	3.47725e+06	2.30161e+06	694017	0.594595	3.12794e+06	2.32976e+06	712606	1.01223		2	962064	962064
310	342.337	8.18361						S118	1	no matches	0	no matches	0	no matches	0	no matches	0	no matches	0	no matches	0				0.702703	2.09369e+07	1.79816e+07	1.65691e+06	0.594595	1.85214e+07	1.68104e+07	1.01452e+06	0.934869		3	1.79122e+07	1.79122e+07
1037	342.372	7.96062						S407	1	no matches	0	no matches	0	no matches	0	no matches	0	no matches	0	no matches	0				0.0810811	7.03569e+06	5.98483e+06	643387	0	7.10493e+06	6.10506e+06	472934	1.02009	0.0626348	0	6.48422e+06	5.92361e+06
3712	343.094	0.906198						S986	1	no matches	0	no matches	0	no matches	0	no matches	0	no matches	0	no matches	0				0.594595	2.87901e+06	1.68844e+06	531551	0.621622	3.30267e+06	1.66057e+06	614341	0.983497		4	ND	ND
1598	343.154	7.92133						S621	1	no matches	0	no matches	0	no matches	0	no matches	0	no matches	0	no matches	0				0.027027	8.31845e+06	2.11582e+06	1.08171e+06	0.0540541	2.44074e+06	1.83316e+06	209040	0.866406	0.06498	0	1.73333e+06	1.58975e+06
1787	343.209	6.89463						S679	1	no matches	0	no matches	0	no matches	0	no matches	0	no matches	0	no matches	0				0	6.13489e+06	2.34573e+06	1.14039e+06	0	6.84815e+06	2.19929e+06	1.2652e+06	0.937571	0.0502443	0	935885	651129
1480	343.209	7.08674						S581	1	no matches	0	no matches	0	no matches	0	no matches	0	no matches	0	no matches	0				0	1.38618e+06	1.24291e+06	80468.9	0	1.51891e+06	1.26047e+06	111648	1.01412	0.0665657	0	1.70261e+06	1.50111e+06
3932	344.091	0.649413						S1028	1	no matches	0	no matches	0	no matches	0	no matches	0	no matches	0	no matches	0				0.351351	3.05803e+06	1.11602e+06	529728	0.405405	2.75927e+06	1.11134e+06	504656	0.99581	0.154596	1	ND	ND
2176	344.207	4.39127						S758	1	no matches	0	no matches	0	no matches	0	no matches	0	no matches	0	no matches	0				0.837838	1.52998e+06	1.25403e+06	164123	0.783784	1.66723e+06	1.23567e+06	235624	0.985361		4	1.2102e+06	1.2102e+06
1499	344.244	5.8715						S591	1	no matches	0	no matches	0	no matches	0	no matches	0	no matches	0	no matches	0				0.0540541	1.85611e+06	1.53959e+06	147957	0	1.75617e+06	1.51425e+06	114580	0.983541	0.0575457	0	1.68052e+06	1.54199e+06
1508	344.244	6.07346						S595	1	no matches	0	no matches	0	no matches	0	no matches	0	no matches	0	no matches	0				0	2.92736e+06	1.3258e+06	307888	0	1.42687e+06	1.25072e+06	99183.8	0.943369	0.0894825	0	1.35909e+06	1.3155e+06
1655	346.346	7.57355						S641	1	no matches	0	no matches	0	no matches	0	no matches	0	no matches	0	no matches	0				0	3.26126e+06	2.64088e+06	213362	0	2.93439e+06	2.56849e+06	204365	0.972587	0.0645845	0	2.80499e+06	2.65524e+06
1384	346.346	8.00371						S543	1	no matches	0	no matches	0	no matches	0	no matches	0	no matches	0	no matches	0				0	2.24011e+06	1.94398e+06	129985	0	2.27762e+06	1.92131e+06	161693	0.988336	0.0461987	0	2.22825e+06	1.98021e+06
636	347.118	8.279						S245	1	no matches	0	no matches	0	no matches	0	no matches	0	no matches	0	no matches	0				0	4.60975e+06	3.51913e+06	383722	0	4.37926e+06	3.50316e+06	372926	0.995462	0.0744276	0	4.2495e+06	3.97417e+06
1077	347.124	3.32542						S419	1	no matches	0	no matches	0	no matches	0	no matches	0	no matches	0	no matches	0				0.027027	8.78125e+06	4.63491e+06	1.66096e+06	0.135135	9.08903e+06	5.19918e+06	1.72242e+06	1.12174	0.0175427	0	ND	ND
2712	347.124	3.5263						S847	1	no matches	0	no matches	0	no matches	0	no matches	0	no matches	0	no matches	0				0.027027	1.57513e+06	952403	236256	0.135135	1.48127e+06	1.02515e+06	210909	1.07638	0.0693077	0	ND	ND
6647	347.16	5.3326						S1199	1	no matches	0	no matches	0	no matches	0	no matches	0	no matches	0	no matches	0				0.756757	840639	613332	165518	0.810811	670472	531350	91340.7	0.866334		4	ND	ND
6578	347.16	5.57276						S1196	1	no matches	0	no matches	0	no matches	0	no matches	0	no matches	0	no matches	0				0.756757	1.57218e+06	1.06828e+06	277344	0.810811	1.12023e+06	938613	150018	0.878621		4	ND	ND
1517	348.108	3.32703						S600	1	no matches	0	no matches	0	no matches	0	no matches	0	no matches	0	no matches	0				0.027027	5.78631e+06	3.06239e+06	1.08217e+06	0.135135	5.88346e+06	3.39128e+06	1.07313e+06	1.1074	0.016888	0	ND	ND
1265	348.123	6.67538						S500	1	no matches	0	no matches	0	no matches	0	no matches	0	no matches	0	no matches	0				0	2.85197e+06	1.59176e+06	261584	0	2.03125e+06	1.60761e+06	189600	1.00995	0.130753	0	2.2541e+06	1.91612e+06
1812	348.202	6.40941						S686	1	no matches	0	no matches	0	no matches	0	no matches	0	no matches	0	no matches	0				0	1.27691e+06	985688	159889	0	1.32893e+06	918825	157817	0.932166	0.039392	0	1.16333e+06	1.03961e+06
9565	348.274	6.28719						S1237	1	no matches	0	no matches	0	no matches	0	no matches	0	no matches	0	no matches	0				0.648649	3.6081e+06	1.46499e+06	767341	0.675676	1.87964e+06	1.3141e+06	254132	0.897002		4	ND	ND
3242	348.91	0.336293						S898	1	no matches	0	no matches	0	no matches	0	no matches	0	no matches	0	no matches	0				0.297297	3.24655e+06	2.05716e+06	551913	0.27027	3.40951e+06	2.18869e+06	551492	1.06394	0.191597	0	ND	ND
1412	348.99	6.77018						S553	1	no matches	0	no matches	0	no matches	0	no matches	0	no matches	0	no matches	0				0	1.86669e+06	1.4963e+06	122877	0	1.79456e+06	1.56664e+06	133770	1.04701	0.12213	0	2.07067e+06	1.90086e+06
1133	349.054	0.529416						S444	1	no matches	0	no matches	0	no matches	0	no matches	0	no matches	0	no matches	0				0.027027	1.0056e+07	4.86501e+06	2.19126e+06	0.162162	1.00779e+07	4.54459e+06	2.25901e+06	0.934137	0.0318804	0	ND	ND
2826	349.06	5.98042						S855	1	no matches	0	no matches	0	no matches	0	no matches	0	no matches	0	no matches	0				0.351351	3.24422e+06	846535	769477	0.513514	5.93236e+06	916049	1.30592e+06	1.08211	0.0998607	0	ND	ND
1017	349.183	3.24053						S404	1	no matches	0	no matches	0	no matches	0	no matches	0	no matches	0	no matches	0				0	4.54945e+07	3.26733e+06	9.02132e+06	0	1.62263e+08	5.46855e+06	2.64995e+07	1.6737	0.0145941	0	854794	826895
145	352.245	8.79921						S60	1	no matches	0	no matches	0	no matches	0	no matches	0	no matches	0	no matches	0				0	5.55203e+07	4.40544e+07	3.70456e+06	0	6.1728e+07	4.67227e+07	4.73656e+06	1.06057	0.0427836	0	6.65755e+07	5.90628e+07
6026	353.269	7.92453						S1175	1	no matches	0	no matches	0	no matches	0	no matches	0	no matches	0	no matches	0				0.216216	4.02368e+06	1.3556e+06	823704	0.378378	2.04332e+06	1.30542e+06	414408	0.962982		4	ND	ND
2360	354.04	6.27223						S793	1	no matches	0	no matches	0	no matches	0	no matches	0	no matches	0	no matches	0				0.405405	1.4098e+06	591719	255699	0.540541	1.23842e+06	558081	213374	0.943152		2	520847	520847
2389	354.196	7.63312						S800	1	no matches	0	no matches	0	no matches	0	no matches	0	no matches	0	no matches	0				0.027027	4.30324e+06	2.57712e+06	737549	0.135135	4.1338e+06	2.45831e+06	685405	0.9539	0.0609933	0	ND	ND
447	354.285	7.58527						S170	1	no matches	0	no matches	0	no matches	0	no matches	0	no matches	0	no matches	0				0	7.37223e+06	5.7002e+06	768518	0	8.23283e+06	5.62338e+06	765363	0.986523	0.130607	0	7.01621e+06	6.20949e+06
753	354.285	5.15015						S290	1	no matches	0	no matches	0	no matches	0	no matches	0	no matches	0	no matches	0				0	7.55591e+06	5.08326e+06	466642	0	1.24583e+07	5.22959e+06	1.23533e+06	1.02879	0.0353138	0	5.32567e+06	5.23594e+06
1032	354.373	9.53681						70	3	no matches	0	no matches	0	no matches	0	no matches	0	no matches	0	no matches	0				0.675676	3.84102e+06	2.06351e+06	879209	0.594595	3.00039e+06	1.6765e+06	467021	0.812448		3	2.70843e+06	2.16972e+06
667	354.373	9.3319						70	3	no matches	0	no matches	0	no matches	0	no matches	0	no matches	0	no matches	0				0	4.63272e+06	3.94091e+06	347422	0	4.95806e+06	3.98488e+06	388719	1.01116	0.0277222	0	4.12246e+06	4.00195e+06
969	354.409	8.39191						70	3	no matches	0	no matches	0	no matches	0	no matches	0	no matches	0	no matches	0				0	3.14815e+06	2.74135e+06	197720	0	3.32627e+06	2.81676e+06	225332	1.02751	0.0438844	0	2.9537e+06	2.91821e+06
1810	355.224	8.20738						S684	1	no matches	0	no matches	0	no matches	0	no matches	0	no matches	0	no matches	0				0.0810811	1.97734e+06	1.19035e+06	245059	0.135135	1.66268e+06	1.16866e+06	182910	0.981773	0.10033	0	1.04639e+06	873592
1100	355.343	7.62997						S426	1	no matches	0	no matches	0	no matches	0	no matches	0	no matches	0	no matches	0				0	2.32812e+06	2.08273e+06	140622	0	2.30788e+06	2.05286e+06	155006	0.985659	0.0750058	0	1.96952e+06	1.92777e+06
1168	356.076	0.451452						S461	1	no matches	0	no matches	0	no matches	0	no matches	0	no matches	0	no matches	0				0.243243	5.70888e+06	3.26113e+06	1.47753e+06	0.162162	6.83698e+06	3.34435e+06	1.39883e+06	1.02552	0.0956042	0	ND	ND
1741	356.228	3.43306						S666	1	no matches	0	no matches	0	no matches	0	no matches	0	no matches	0	no matches	0				0	2.07485e+06	1.89589e+06	110074	0	2.0842e+06	1.8717e+06	200322	0.987239	0.0562109	0	2.22581e+06	1.92614e+06
1408	356.316	6.73737						S552	1	no matches	0	no matches	0	no matches	0	no matches	0	no matches	0	no matches	0				0.027027	2.27414e+06	1.5417e+06	318792	0	2.11145e+06	1.66597e+06	252039	1.08061	0.181238	0	2.21211e+06	1.93018e+06
3295	357.084	6.65259						S916	1	no matches	0	no matches	0	no matches	0	no matches	0	no matches	0	no matches	0				0.027027	3.91422e+06	2.97957e+06	497265	0.135135	4.11769e+06	2.89596e+06	504507	0.97194	0.0870881	0	ND	ND
2551	358.207	3.2618						S830	1	no matches	0	no matches	0	no matches	0	no matches	0	no matches	0	no matches	0				0.324324	1.45462e+06	1.01291e+06	124762	0.405405	1.34222e+06	1.05641e+06	132806	1.04294	0.0487157	1	1.03638e+06	1.02246e+06
4071	358.207	3.23213						S1047	1	no matches	0	no matches	0	no matches	0	no matches	0	no matches	0	no matches	0				0.648649	1.32213e+06	987816	242140	0.567568	1.20511e+06	962377	193904	0.974247		3	910814	910814
1465	358.259	6.18588						S575	1	no matches	0	no matches	0	no matches	0	no matches	0	no matches	0	no matches	0				0.216216	1.71017e+06	1.43699e+06	145060	0.216216	1.72576e+06	1.45225e+06	119596	1.01062	0.10964	0	1.58341e+06	1.55775e+06
872	358.259	7.56171						S343	1	no matches	0	no matches	0	no matches	0	no matches	0	no matches	0	no matches	0				0	4.48097e+06	4.0952e+06	188029	0	4.37215e+06	4.0531e+06	198499	0.989718	0.0724977	0	4.16148e+06	3.86137e+06
345	358.368	7.90372						S129	1	no matches	0	no matches	0	no matches	0	no matches	0	no matches	0	no matches	0				0	1.70887e+07	1.50605e+07	1.25913e+06	0	1.65814e+07	1.52038e+07	845667	1.00952	0.0978708	0	1.58958e+07	1.39348e+07
4074	359.107	0.666307						S1050	1	no matches	0	no matches	0	no matches	0	no matches	0	no matches	0	no matches	0				0.594595	1.54435e+06	990021	183180	0.675676	2.04817e+06	1.12622e+06	458110	1.13758		4	ND	ND
1511	360.181	7.15095						S597	1	no matches	0	no matches	0	no matches	0	no matches	0	no matches	0	no matches	0				0	1.03383e+07	1.77796e+06	1.48633e+06	0	2.57676e+06	1.50237e+06	249038	0.844995	0.10852	0	2.18433e+06	1.69572e+06
[truncated: 2,874 more rows]
